# Supplementary material for: TERRA R-loops trigger a switch in telomere maintenance towards break-induced replication and PRIMPOL-dependent repair
Source: EMBO J. 2025 Jul 7;44(16):4525–51. doi: 10.1038/s44318-025-00502-4 (PMC12361433; doi:10.1038/s44318-025-00502-4)
Supplement: Supplementary file 2 — Source data Fig. 1 [file 44318_2025_502_MOESM2_ESM.zip]

Archive with 27 entries (22 files):
- Figure 1/
- Figure 1/.DS_Store
- __MACOSX/Figure 1/._.DS_Store
- Figure 1/Fig 1D/
- Figure 1/Fig 1C/
- Figure 1/Fig 1B/
- Figure 1/Fig 1E/
- Figure 1/Fig 1D/Fig 1D.jpg
- __MACOSX/Figure 1/Fig 1D/._Fig 1D.jpg
- Figure 1/Fig 1D/Fig 1D.pdf
- __MACOSX/Figure 1/Fig 1D/._Fig 1D.pdf
- Figure 1/Fig 1D/Fig 1D.xlsx
- __MACOSX/Figure 1/Fig 1D/._Fig 1D.xlsx
- Figure 1/Fig 1C/Fig 1C.xlsx
- __MACOSX/Figure 1/Fig 1C/._Fig 1C.xlsx
- Figure 1/Fig 1B/.DS_Store
- __MACOSX/Figure 1/Fig 1B/._.DS_Store
- Figure 1/Fig 1B/Fig 1B.pdf
- __MACOSX/Figure 1/Fig 1B/._Fig 1B.pdf
- Figure 1/Fig 1B/Fig 1B-18s rRNA.jpg
- __MACOSX/Figure 1/Fig 1B/._Fig 1B-18s rRNA.jpg
- Figure 1/Fig 1B/Fig 1B-Telo C.jpg
- __MACOSX/Figure 1/Fig 1B/._Fig 1B-Telo C.jpg
- Figure 1/Fig 1B/Fig 1B.xlsx
- __MACOSX/Figure 1/Fig 1B/._Fig 1B.xlsx
- Figure 1/Fig 1E/Fig 1E.xlsx
- __MACOSX/Figure 1/Fig 1E/._Fig 1E.xlsx
