# Supplementary material for: TERRA R-loops trigger a switch in telomere maintenance towards break-induced replication and PRIMPOL-dependent repair
Source: EMBO J. 2025 Jul 7;44(16):4525–51. doi: 10.1038/s44318-025-00502-4 (PMC12361433; doi:10.1038/s44318-025-00502-4)
Supplement: Supplementary file 2 — Source data Fig. 1 [file 44318_2025_502_MOESM2_ESM.zip › Figure 1/Fig 1D/Fig 1D.xlsx]

## Sheet: Sheet1
Ctrl			TERRA OE
Replicate 1	Replicate 2	Replicate 3	Replicate 1	Replicate 2	Replicate 3
0.0472136	0.0922231	0.0323251	0.157272	0.219654	0.338801
