# Supplementary material for: TERRA R-loops trigger a switch in telomere maintenance towards break-induced replication and PRIMPOL-dependent repair
Source: EMBO J. 2025 Jul 7;44(16):4525–51. doi: 10.1038/s44318-025-00502-4 (PMC12361433; doi:10.1038/s44318-025-00502-4)
Supplement: Supplementary file 2 — Source data Fig. 1 [file 44318_2025_502_MOESM2_ESM.zip › Figure 1/Fig 1C/Fig 1C.xlsx]

## Sheet: Sheet1
	Ctrl			TERRA OE
	Replicate 1	Replicate 2	Replicate 3	Replicate 1	Replicate 2	Replicate 3
1q	1	1	1	330.299	188.618	410.168
2q	1	1	1	30.9843	36.9684	50.3809
7p	1	1	1	0.949938	0.552678	0.863669
10q	1	1	1	39.7989	41.5783	41.7018
13q	1	1	1	69.6237	52.1002	70.227
15q	1	1	1	3.76609	9.84186	16.1724
