# Supplementary material for: TERRA R-loops trigger a switch in telomere maintenance towards break-induced replication and PRIMPOL-dependent repair
Source: EMBO J. 2025 Jul 7;44(16):4525–51. doi: 10.1038/s44318-025-00502-4 (PMC12361433; doi:10.1038/s44318-025-00502-4)
Supplement: Supplementary file 2 — Source data Fig. 1 [file 44318_2025_502_MOESM2_ESM.zip › Figure 1/Fig 1B/Fig 1B.xlsx]

## Sheet: Fig 1C
	Ctrl	TERRA OE	U2OS	VA13	GM847	SAOS-2
Replicate 1	1	43.1747	61.1	37.7455	37.3966	37.1257
Replicate 2	1	40.2725	35.3365	18.0373	20.0893	37.388
Replicate 3	1	33.6396	49.4053	22.8935	28.7919	44.0218
