# Supplementary material for: TERRA R-loops trigger a switch in telomere maintenance towards break-induced replication and PRIMPOL-dependent repair
Source: EMBO J. 2025 Jul 7;44(16):4525–51. doi: 10.1038/s44318-025-00502-4 (PMC12361433; doi:10.1038/s44318-025-00502-4)
Supplement: Supplementary file 2 — Source data Fig. 1 [file 44318_2025_502_MOESM2_ESM.zip › Figure 1/Fig 1E/Fig 1E.xlsx]

## Sheet: Sheet1
	Ctrl			TERRA OE
	Replicate 1	Replicate 2	Replicate 3	Replicate 1	Replicate 2	Replicate 3
1q	0.0595152	0.154875	0.100466	0.465834	0.563135	0.538702
2q	0.0399278	0.0251386	0.0759447	0.168974	0.221575	0.181059
7p	0.235972	0.184013	0.16143	0.454748	0.540743	0.496827
10q	0.0635547	0.0756866	0.0674972	0.331515	0.369244	0.35794
13q	0.0940832	0.0594698	0.047178	0.247616	0.354313	0.208904
15q	0.13546	0.188464	0.0201804	0.479045	0.274213	0.511969
