# Supplementary material for: TERRA R-loops trigger a switch in telomere maintenance towards break-induced replication and PRIMPOL-dependent repair
Source: EMBO J. 2025 Jul 7;44(16):4525–51. doi: 10.1038/s44318-025-00502-4 (PMC12361433; doi:10.1038/s44318-025-00502-4)
Supplement: Supplementary file 3 — Source data Fig. 2 [file 44318_2025_502_MOESM3_ESM.zip]

Archive with 33 entries (30 files):
- Figure 2/
- Figure 2/Fig 2A/
- Figure 2/.DS_Store
- __MACOSX/Figure 2/._.DS_Store
- Figure 2/Fig 2B/
- Figure 2/Fig 2A/Vinculin - marker.Tif
- Figure 2/Fig 2A/Vinculin - merge.jpg
- __MACOSX/Figure 2/Fig 2A/._Vinculin - merge.jpg
- Figure 2/Fig 2A/RAD51AP1 - marker.Tif
- Figure 2/Fig 2A/RAD51AP1 - merge.jpg
- __MACOSX/Figure 2/Fig 2A/._RAD51AP1 - merge.jpg
- Figure 2/Fig 2A/RAD51 - marker.Tif
- __MACOSX/Figure 2/Fig 2A/._RAD51 - marker.Tif
- Figure 2/Fig 2A/RAD51AP1.Tif
- Figure 2/Fig 2A/Vinculin (2).Tif
- Figure 2/Fig 2A/Vinculin (2) - marker.Tif
- Figure 2/Fig 2A/RAD51.Tif
- Figure 2/Fig 2A/Fig 2A.pdf
- __MACOSX/Figure 2/Fig 2A/._Fig 2A.pdf
- Figure 2/Fig 2A/Vinculin.Tif
- __MACOSX/Figure 2/Fig 2A/._Vinculin.Tif
- Figure 2/Fig 2A/Vinculin (2) - merge.jpg
- __MACOSX/Figure 2/Fig 2A/._Vinculin (2) - merge.jpg
- Figure 2/Fig 2A/RAD51 - merge.jpg
- __MACOSX/Figure 2/Fig 2A/._RAD51 - merge.jpg
- Figure 2/Fig 2B/.DS_Store
- __MACOSX/Figure 2/Fig 2B/._.DS_Store
- Figure 2/Fig 2B/Fig 2B.xlsx
- __MACOSX/Figure 2/Fig 2B/._Fig 2B.xlsx
- Figure 2/Fig 2B/Fig 2B.pdf
- __MACOSX/Figure 2/Fig 2B/._Fig 2B.pdf
- Figure 2/Fig 2B/Fig 2B.jpg
- __MACOSX/Figure 2/Fig 2B/._Fig 2B.jpg
