# Supplementary material for: TERRA R-loops trigger a switch in telomere maintenance towards break-induced replication and PRIMPOL-dependent repair
Source: EMBO J. 2025 Jul 7;44(16):4525–51. doi: 10.1038/s44318-025-00502-4 (PMC12361433; doi:10.1038/s44318-025-00502-4)
Supplement: Supplementary file 3 — Source data Fig. 2 [file 44318_2025_502_MOESM3_ESM.zip › Figure 2/Fig 2B/Fig 2B.xlsx]

## Sheet: Sheet1
	Ctrl					TERRA OE
	Replicate 1	Replicate 2	Replicate 3	Replicate 4	Replicate 5	Replicate 1	Replicate 2	Replicate 3	Replicate 4	Replicate 5
siNT	0.0755224	0.0315734	0.0434841	0.0295524	0.019296	0.13544	0.230756	0.23453	0.226961	0.153773
siRAD51	0.0635607	0.0366967	0.0359751	0.0279926	0.0250236	0.0872858	0.0361009	0.039373	0.0295237	0.0226087
siRAD51AP1	0.0751859	0.0382908	0.0424708	0.0282575	0.0226521	0.0689733	0.0387808	0.0403622	0.0255383	0.0303708
