# Supplementary material for: TERRA R-loops trigger a switch in telomere maintenance towards break-induced replication and PRIMPOL-dependent repair
Source: EMBO J. 2025 Jul 7;44(16):4525–51. doi: 10.1038/s44318-025-00502-4 (PMC12361433; doi:10.1038/s44318-025-00502-4)
Supplement: Supplementary file 4 — Source data Fig. 3 [file 44318_2025_502_MOESM4_ESM.zip]

Archive with 77 entries (70 files):
- Figure 3/
- Figure 3/.DS_Store
- __MACOSX/Figure 3/._.DS_Store
- Figure 3/Fig 3C/
- Figure 3/Fig 3D/
- Figure 3/Fig 3E/
- Figure 3/Fig 3B/
- Figure 3/Fig 3A/
- Figure 3/Fig 3F/
- Figure 3/Fig 3C/Fig 3C.xlsx
- __MACOSX/Figure 3/Fig 3C/._Fig 3C.xlsx
- Figure 3/Fig 3D/Fig 3D.xlsx
- __MACOSX/Figure 3/Fig 3D/._Fig 3D.xlsx
- Figure 3/Fig 3E/U2OS (DAPI).tif
- __MACOSX/Figure 3/Fig 3E/._U2OS (DAPI).tif
- Figure 3/Fig 3E/TERRA OE (Merge).tif
- __MACOSX/Figure 3/Fig 3E/._TERRA OE (Merge).tif
- Figure 3/Fig 3E/Ctrl (Merge).tif
- __MACOSX/Figure 3/Fig 3E/._Ctrl (Merge).tif
- Figure 3/Fig 3E/U2OS (pRPA).tif
- __MACOSX/Figure 3/Fig 3E/._U2OS (pRPA).tif
- Figure 3/Fig 3E/Ctrl (DAPI).tif
- __MACOSX/Figure 3/Fig 3E/._Ctrl (DAPI).tif
- Figure 3/Fig 3E/U2OS (Merge).tif
- __MACOSX/Figure 3/Fig 3E/._U2OS (Merge).tif
- Figure 3/Fig 3E/U2OS (Telomere).tif
- __MACOSX/Figure 3/Fig 3E/._U2OS (Telomere).tif
- Figure 3/Fig 3E/TERRA OE (DAPI).tif
- __MACOSX/Figure 3/Fig 3E/._TERRA OE (DAPI).tif
- Figure 3/Fig 3E/TERRA OE (Telomere).tif
- __MACOSX/Figure 3/Fig 3E/._TERRA OE (Telomere).tif
- Figure 3/Fig 3E/TERRA OE (pRPA).tif
- __MACOSX/Figure 3/Fig 3E/._TERRA OE (pRPA).tif
- Figure 3/Fig 3E/Fig 3E.pdf
- __MACOSX/Figure 3/Fig 3E/._Fig 3E.pdf
- Figure 3/Fig 3E/Ctrl (Telomere).tif
- __MACOSX/Figure 3/Fig 3E/._Ctrl (Telomere).tif
- Figure 3/Fig 3E/Ctrl (pRPA).tif
- __MACOSX/Figure 3/Fig 3E/._Ctrl (pRPA).tif
- Figure 3/Fig 3B/Fig 3B.xlsx
- __MACOSX/Figure 3/Fig 3B/._Fig 3B.xlsx
- Figure 3/Fig 3A/TERRA OE, NT - Telomere.tif
- __MACOSX/Figure 3/Fig 3A/._TERRA OE, NT - Telomere.tif
- Figure 3/Fig 3A/Ctrl, Zecoin - DAPI.tif
- __MACOSX/Figure 3/Fig 3A/._Ctrl, Zecoin - DAPI.tif
- Figure 3/Fig 3A/Ctrl, NT - Telomere.tif
- __MACOSX/Figure 3/Fig 3A/._Ctrl, NT - Telomere.tif
- Figure 3/Fig 3A/TERRA OE, Zeocin - Telomere.tif
- __MACOSX/Figure 3/Fig 3A/._TERRA OE, Zeocin - Telomere.tif
- Figure 3/Fig 3A/Ctrl, Zecoin - Merge.tif
- __MACOSX/Figure 3/Fig 3A/._Ctrl, Zecoin - Merge.tif
- Figure 3/Fig 3A/Ctrl, Zecoin - 53BP1.tif
- __MACOSX/Figure 3/Fig 3A/._Ctrl, Zecoin - 53BP1.tif
- Figure 3/Fig 3A/Ctrl, Zecoin - Telomere.tif
- __MACOSX/Figure 3/Fig 3A/._Ctrl, Zecoin - Telomere.tif
- Figure 3/Fig 3A/TERRA OE, NT - Merge.tif
- __MACOSX/Figure 3/Fig 3A/._TERRA OE, NT - Merge.tif
- Figure 3/Fig 3A/TERRA OE, NT - 53BP1.tif
- __MACOSX/Figure 3/Fig 3A/._TERRA OE, NT - 53BP1.tif
- Figure 3/Fig 3A/Ctrl, NT - Merge.tif
- __MACOSX/Figure 3/Fig 3A/._Ctrl, NT - Merge.tif
- Figure 3/Fig 3A/Ctrl, NT - 53BP1.tif
- __MACOSX/Figure 3/Fig 3A/._Ctrl, NT - 53BP1.tif
- Figure 3/Fig 3A/Ctrl, NT - DAPI.tif
- __MACOSX/Figure 3/Fig 3A/._Ctrl, NT - DAPI.tif
- Figure 3/Fig 3A/TERRA OE, NT - DAPI.tif
- __MACOSX/Figure 3/Fig 3A/._TERRA OE, NT - DAPI.tif
- Figure 3/Fig 3A/TERRA OE, Zeocin - DAPI.tif
- __MACOSX/Figure 3/Fig 3A/._TERRA OE, Zeocin - DAPI.tif
- Figure 3/Fig 3A/TERRA OE, Zeocin - Merge.tif
- __MACOSX/Figure 3/Fig 3A/._TERRA OE, Zeocin - Merge.tif
- Figure 3/Fig 3A/Fig 3A.pdf
- __MACOSX/Figure 3/Fig 3A/._Fig 3A.pdf
- Figure 3/Fig 3A/TERRA OE, Zeocin - 53BP1.tif
- __MACOSX/Figure 3/Fig 3A/._TERRA OE, Zeocin - 53BP1.tif
- Figure 3/Fig 3F/Fig 3F.xlsx
- __MACOSX/Figure 3/Fig 3F/._Fig 3F.xlsx
