# Supplementary material for: TERRA R-loops trigger a switch in telomere maintenance towards break-induced replication and PRIMPOL-dependent repair
Source: EMBO J. 2025 Jul 7;44(16):4525–51. doi: 10.1038/s44318-025-00502-4 (PMC12361433; doi:10.1038/s44318-025-00502-4)
Supplement: Supplementary file 4 — Source data Fig. 3 [file 44318_2025_502_MOESM4_ESM.zip › Figure 3/Fig 3C/Fig 3C.xlsx]

## Sheet: Sheet1
	Ctrl			TERRA OE
	Replicate 1	Replicate 2	Replicate 3	Replicate 1	Replicate 2	Replicate 3
Vector	23.7705	20.4918	21.3115	45.9016	45.082	47.541
RNaseH1	26.2295	27.8689	20.4918	27.8689	19.6721	14.7541
