# Supplementary material for: TERRA R-loops trigger a switch in telomere maintenance towards break-induced replication and PRIMPOL-dependent repair
Source: EMBO J. 2025 Jul 7;44(16):4525–51. doi: 10.1038/s44318-025-00502-4 (PMC12361433; doi:10.1038/s44318-025-00502-4)
Supplement: Supplementary file 4 — Source data Fig. 3 [file 44318_2025_502_MOESM4_ESM.zip › Figure 3/Fig 3D/Fig 3D.xlsx]

## Sheet: Sheet1
	Ctrl			TERRA OE
	Replicate 1	Replicate 2	Replicate 3	Replicate 1	Replicate 2	Replicate 3
Untreated	26.7857	13.4454	26	45.8333	45.283	47.2727
ATRi	39.4495	37.3913	27.5862	27.4336	24.7619	25.9615
ATMi	7.33945	5.05051	16.3462	28.4404	24.0741	27.193
ATRi + ATMi	14.1509	10.6195	15.2542	12.5	17.1429	21.9512
