# Supplementary material for: TERRA R-loops trigger a switch in telomere maintenance towards break-induced replication and PRIMPOL-dependent repair
Source: EMBO J. 2025 Jul 7;44(16):4525–51. doi: 10.1038/s44318-025-00502-4 (PMC12361433; doi:10.1038/s44318-025-00502-4)
Supplement: Supplementary file 4 — Source data Fig. 3 [file 44318_2025_502_MOESM4_ESM.zip › Figure 3/Fig 3B/Fig 3B.xlsx]

## Sheet: Sheet1
	Ctrl			TERRA OE
	Replicate 1	Replicate 2	Replicate 3	Replicate 1	Replicate 2	Replicate 3
Untreated	20	24.5455	17.6471	66.0377	41.6058	53.8462
Zeocin	75.7282	36.3636	59.8131	72.6415	57.6923	55.3846
