# Supplementary material for: TERRA R-loops trigger a switch in telomere maintenance towards break-induced replication and PRIMPOL-dependent repair
Source: EMBO J. 2025 Jul 7;44(16):4525–51. doi: 10.1038/s44318-025-00502-4 (PMC12361433; doi:10.1038/s44318-025-00502-4)
Supplement: Supplementary file 4 — Source data Fig. 3 [file 44318_2025_502_MOESM4_ESM.zip › Figure 3/Fig 3F/Fig 3F.xlsx]

## Sheet: Sheet1
Ctrl			TERRA OE			U2OS
Replicate 1	Replicate 2	Replicate 3	Replicate 1	Replicate 2	Replicate 3	Replicate 1	Replicate 2	Replicate 3
1	1	0	2	0	5	3	3	1
2	0	1	1	1	0	4	0	1
2	0	4	7	0	1	8	0	1
3	0	0	11	0	1	0	2	0
2	0	0	5	7	3	0	1	0
3	0	1	0	2	1	5	2	2
0	0	0	5	3	1	3	0	2
0	0	0	0	4	1	3	0	1
0	0	0	1	2	0	4	4	3
0	0	0	4	0	0	0	5	0
0	0	0	1	0	0	4	0	0
0	0	0	5	2	0	0	6	0
0	0	0	1	0	0	1	0	0
0	0	0	2	3	0	2	1	0
0	0	0	0	3	0	0	3	0
0	1	0	2	3	1	5	1	3
0	0	0	0	6	2	2	2	1
0	0	0	3	0	3	3	2	2
0	0	0	1	0	0	0	2	2
0	0	0	0	0	1	1	1	2
0	0	0	0	0	1	3	4	1
0	0	3	2	0	0	1	7	2
0	0	0	2	0	0	0	2	3
0	0	0	0	0	0	0	5	1
0	0	5	5	0	1	4	2	1
0	0	1	4	0	1	13	4	3
0	0	1	4	0	0	0	0	0
0	0	0	2	0	0	1	0	0
0	0	0	0	3	0	7	0	0
0	0	0	0	2	0	4	0	0
0	0	0	0	0	1	0	0	0
0	0	0	0	0	0	0	6	0
0	0	0	0	4	0	0	5	0
0	0	0	0	3	0	0	2	0
0	0	0	0	0	0	1	5	0
0	0	0	5	0	1	1	1	0
0	0	0	1	1	2	1	0	0
0	0	0	0	2	1	1	2	0
0	0	0	3	0	0	0	2	0
0	1	0	1	0	0	0	1	2
0	2	0	0	0	1	5	1	1
0	1	1	1	0	1	0	1	3
0	0	0	0	0	1	0	2	1
0	0	0	2	0	1	0	3	1
0	0	0	1	0	0	0	0	0
0	0	1	1	0	0	1	0	1
0	0	1	0	2	0	0	0	1
0	0	1	0	6	0	1	0	0
1	0	0	0	2	0	2	0	0
1	0	1	0	4	0	1	1	1
1	0	0	0	0	0	4	2	2
2	0	0	0	0	0	7	0	0
2	6	0	0	0	0	4	9	1
1	3	0	0	0	1	0	1	0
0	4	0	0	0	1	3	1	0
0	0	0	0	0	0	3	1	0
2	0	0	2	0	1	0	0	2
0	0	0	0	0	0	3	0	1
0	0	0	0	0	1	0	1	2
0	0	0	0	0	1	0	0	5
0	0	0	7	0	0	0	1	1
0	0	0	1	0	0	2	0	0
0	0	0	6	0	0	2	0	0
0	0	0	3	1	0	1	2	2
0	0	1	0	1	0	4	0	2
0	0	1	0	0	0	2	0	3
0	0	1	0	0	1	2	7	1
0	0	0	0	0	2	6	0	0
0	0	0	0	0	5	5	2	0
0	0	0	1	0	4	0	1	1
0	0	0	5	0	1	0	3	0
0	0	0	2	0	1	2	4	2
0	0	0	0	0	1	0	5	0
0	0	0	0	0	2	4	4	1
0	0	0	6	2	0	3	3	0
0	0	0	0	1	1	1	0	3
0	0	0	0	2	0	4	0	2
0	0	0	0	0	2	2	0	3
0	0	0	0	5	0	0	0	3
0	0	0	5	5	0	0	0	5
0	0	0	9	5	1	0	0	3
0	0	1	6	3	0	0	0	1
0	0	0	5	2	0	1	0	0
0	0	0	0	3	0	0	0	7
0	0	0	0	4	0	0	0	0
0	0	0	0	0	0	2	5	1
0	0	0	0	0	0	1	1	0
0	0	0	0	0	1	1	1	1
0	0	0	0	0	0	1	2	0
0	0	0	2	7	3	0	1	0
0	1	0	1	3	1	0	0	0
0	0	0	0	1	2	1	0	0
0	1	0	0	3	5	0	1	0
0	0	3	0	2	1	1	1	0
0	0	1	2	1	1	2	2	0
0	0	0	5	2	1	6	0	0
0	0	0	0	0	3	5	0	0
0	0	0	0	0	0	3	0	3
0	0	1	0	0	0	0	1	5
0	0	1	0	0	0	0	2	1
0	0	0	0	0	0	0	0	1
0	0	0	0	0	0	0	7	1
0	0	0		0	0	0	1	2
0	0	0			0	0	5	1
0	0	0				0	1	1
0	0	0				0	1	0
0	0	0				0	1	0
0	0	0				4	2	0
0	0	0				0	4	0
0	0	0				0	1	0
0	0	0				0	3	0
	0	0				4	2	0
		5				3	9	1
		0				0	0	1
		1				0	1	0
		3				1	2
		1				0	0
		0				0	0
		0				0	0
		0				0	0
		0				0
		0				0
		0				0
		0				0
		0				0
		0
