# Supplementary material for: TERRA R-loops trigger a switch in telomere maintenance towards break-induced replication and PRIMPOL-dependent repair
Source: EMBO J. 2025 Jul 7;44(16):4525–51. doi: 10.1038/s44318-025-00502-4 (PMC12361433; doi:10.1038/s44318-025-00502-4)
Supplement: Supplementary file 5 — Source data Fig. 4 [file 44318_2025_502_MOESM5_ESM.zip]

Archive with 39 entries (30 files):
- Figure 4/
- Figure 4/.DS_Store
- __MACOSX/Figure 4/._.DS_Store
- Figure 4/Fig 4C/
- Figure 4/Fig 4D/
- Figure 4/Fig 4E/
- Figure 4/Fig 4B/
- Figure 4/Fig 4G/
- Figure 4/Fig 4A/
- Figure 4/Fig 4F/
- Figure 4/Fig 4H/
- Figure 4/Fig 4C/.DS_Store
- __MACOSX/Figure 4/Fig 4C/._.DS_Store
- Figure 4/Fig 4C/Fig 4C.jpg
- __MACOSX/Figure 4/Fig 4C/._Fig 4C.jpg
- Figure 4/Fig 4C/Fig 4C.pdf
- __MACOSX/Figure 4/Fig 4C/._Fig 4C.pdf
- Figure 4/Fig 4C/Fig 4C.xlsx
- __MACOSX/Figure 4/Fig 4C/._Fig 4C.xlsx
- Figure 4/Fig 4D/Fig 4D.xlsx
- __MACOSX/Figure 4/Fig 4D/._Fig 4D.xlsx
- Figure 4/Fig 4E/Fig 4E.xlsx
- __MACOSX/Figure 4/Fig 4E/._Fig 4E.xlsx
- Figure 4/Fig 4B/Fig 4B.xlsx
- __MACOSX/Figure 4/Fig 4B/._Fig 4B.xlsx
- Figure 4/Fig 4G/Fig 4G.xlsx
- __MACOSX/Figure 4/Fig 4G/._Fig 4G.xlsx
- Figure 4/Fig 4A/Fig 4A.pdf
- __MACOSX/Figure 4/Fig 4A/._Fig 4A.pdf
- Figure 4/Fig 4A/Fig 4A.tif
- __MACOSX/Figure 4/Fig 4A/._Fig 4A.tif
- Figure 4/Fig 4F/.DS_Store
- __MACOSX/Figure 4/Fig 4F/._.DS_Store
- Figure 4/Fig 4F/Fig 4F.pdf
- __MACOSX/Figure 4/Fig 4F/._Fig 4F.pdf
- Figure 4/Fig 4F/Fig 4F.tif
- __MACOSX/Figure 4/Fig 4F/._Fig 4F.tif
- Figure 4/Fig 4H/Fig 4H.xlsx
- __MACOSX/Figure 4/Fig 4H/._Fig 4H.xlsx
