# Supplementary material for: TERRA R-loops trigger a switch in telomere maintenance towards break-induced replication and PRIMPOL-dependent repair
Source: EMBO J. 2025 Jul 7;44(16):4525–51. doi: 10.1038/s44318-025-00502-4 (PMC12361433; doi:10.1038/s44318-025-00502-4)
Supplement: Supplementary file 5 — Source data Fig. 4 [file 44318_2025_502_MOESM5_ESM.zip › Figure 4/Fig 4C/Fig 4C.xlsx]

## Sheet: Sheet1
	Ctrl				TERRA OE
	Replicate 1	Replicate 2	Replicate 3	Replicate 4	Replicate 1	Replicate 2	Replicate 3	Replicate 4
Vector	0.0498199	0.0836015	0.106576	0.101443	0.279914	0.311587	0.467593	0.395028
WT	0.00882988	0.00542591	0.00953391	8.6726e-05	0.0094984	0.00909761	0.00804718	-9.259e-05
D145N	0.075962	0.0455683	0.128497	0.110108	0.30776	0.293933	0.388182	0.495863
