# Supplementary material for: TERRA R-loops trigger a switch in telomere maintenance towards break-induced replication and PRIMPOL-dependent repair
Source: EMBO J. 2025 Jul 7;44(16):4525–51. doi: 10.1038/s44318-025-00502-4 (PMC12361433; doi:10.1038/s44318-025-00502-4)
Supplement: Supplementary file 5 — Source data Fig. 4 [file 44318_2025_502_MOESM5_ESM.zip › Figure 4/Fig 4D/Fig 4D.xlsx]

## Sheet: Sheet1
Ctrl			Ctrl			TERRA OE			TERRA OE
Vector			RNaseH1			Vector			RNaseH1
Replicate 1	Replicate 2	Replicate 3	Replicate 1	Replicate 2	Replicate 3	Replicate 1	Replicate 2	Replicate 3	Replicate 1	Replicate 2	Replicate 3
2.83019	2.46479	4.16667	5.82192	3.84615	4.83871	15.625	13.5965	9.92647	2.73438	5.15873	0.362319
2.53623	7.92683	7.5	4.31034	1.51515	2.85714	8.92857	7.35294	11.8421	3.16901	3.16901	3.78788
7.95455	5.40541	5.97015	2.53623	3.76712	2.86885	19.6429	11.194	11.9048	3.67647	5	1.81818
5.35714	7.27273	3.84615	4.92424	0.735294	6.37255	17.1053	9.375	1.53846	6.07143	1.13636	3.68852
6.78571	0.390625	1.1194	7.37705	4.92424	1.83824	5.7971	5	10.2941	8.59375	4.34783	0.390625
6.11111	4.61538	13.9344	2.77778	0.367647	0.347222	15.625	8.71212	10.3571	8.33333	4.79167	6.98529
2.94118	5.22388	4.01786	2.27273	1.13636	9.25926	4.71014	11.9266	16.7857	2.5	3.73134	3.84615
2.65152	2.41935	9.78261	4.71014	4.36508	5.95238	1.42857	4.34783	12.8676	13.5714	2.77778	5.59701
3.62319	1.08696	8.73016	7.19697	3.01724	2.46479	10.5072	14.9254	9.28571	3.26087	4.92424	7.85714
4.28571	7.03125	8.01887	14.0625	3.35821	3.73134	17.803	8.08824	11.3636	1.42857	2.61194	3.98551
4.72973	2.5	4.5	5.71429	6.98925	1.95312	14.8551	9.64286	15.625	9.74576	1.86567	9.32203
5.59701	1.08696	1.81159	7.43243	0.735294	3.50877	22.7941	9.2803	12.9464	6.06061	1.78571	5.83333
3.90625	7.69231	4.31034	0.373134	5.97015	1.22951	12.3188	8.21429	11.7925	3.30882	5.51471	3.98551
1.05634	6.57895	2.63158	3.21429	0.735294	4.5082	14.3443	13.1295	13.806	12.3188	3.38983	13.6029
8.87097	5.68182	1.76056	4.46429	1.78571	7.53968	16.9492	14.4495	13.6719	6.69014	0.699301	4.57746
5.60345	2.27273	5.14706	1.47059	1.42857	5.14706	8.82353	11.0294	9.4697	6.69014	1.20968	5.88235
12.5	2.27273	2.45902	2.85714	6.69643	3.40909	9.78261	12.3188	7.83582	5.68182	1.07143	11.6071
5.88235	1.47059	4.28571	4.41176	0.806452	1.81159	6.98529	13.6905	12.3188	2.94118	2.61194	8.10811
10.7143	8.92857	6.85484	21.8182	4.66102	4.59184	12.5	9.64286	3.125	2.98507	1.17188	6.48148
8.08824	7.84314	4.71014	8.21429	2.89855	7.29167	13.7681	11.3971	12.8676	2.58621	4.03226	3.48837
6.88406	6.78571	3.1746	3.81944	2.20588	4.78723	10.2941	6.42857	7.8125	0.769231	3.50877	6.25
6.92308	2.23881	2.65957	8.47458	0.528169	2.17391	16.7857	7.93651	9.50704	3.18182	4.41176	3.73134
7.41758	2.91667	0.409836	7.04225	1.17188	6.96721	8.89831	7.39437	15	2.57353	1.5	3.62903
7.83582	0.694444	5.38462	3.67647	5.41667	4.03226	16.3636	5.88235	13.0435	5.43478	4.7619	4.04412
1.51515	7.14286	1.47059	3.18182	0.454545	0.819672	14.5522	14.3382	7.39437	1.42857	4.04412	4.8913
