# Supplementary material for: TERRA R-loops trigger a switch in telomere maintenance towards break-induced replication and PRIMPOL-dependent repair
Source: EMBO J. 2025 Jul 7;44(16):4525–51. doi: 10.1038/s44318-025-00502-4 (PMC12361433; doi:10.1038/s44318-025-00502-4)
Supplement: Supplementary file 5 — Source data Fig. 4 [file 44318_2025_502_MOESM5_ESM.zip › Figure 4/Fig 4E/Fig 4E.xlsx]

## Sheet: Sheet1
Ctrl			Ctrl			Ctrl			TERRA OE			TERRA OE			TERRA OE
siNT			siRAD51			siRAD51AP1			siNT			siRAD51			siRAD51AP1
Replicate 1	Replicate 2	Replicate 3	Replicate 1	Replicate 2	Replicate 3	Replicate 1	Replicate 2	Replicate 3	Replicate 1	Replicate 2	Replicate 3	Replicate 1	Replicate 2	Replicate 3	Replicate 1	Replicate 2	Replicate 3
6.15942	5.76923	2.19298	19.7802	18.2292	9.78261	11.9718	6.43939	2.45902	13.242	11.5942	11.7925	2.34375	8.10811	9.65909	2.85714	5.85938	10.6061
9.09091	1.25	3.57143	4.25532	10.4839	4.36508	10.4167	10	1.78571	16.8539	12.5	16.6667	1.78571	4.03226	9.52381	2.14286	6.69014	5.6338
9.04255	9.61538	1.22951	6.54762	4.48718	11.9318	6.98529	2.89855	5.68182	17.3387	10.9756	14.3939	5.76923	7.14286	3.90625	9.48276	1.19048	16.3043
1.86567	3.07018	3.26087	23.0263	5.31915	4.16667	5.71429	6.07143	5.40541	15.5738	5.7971	8.77193	3.125	4.7619	8.63309	4.29688	3.57143	11.8421
3.27869	4.23077	1.6791	2.53623	12.5	5.50847	4.10448	6.52174	5.46875	17.6829	8.55263	8.20312	4.375	10.7955	9.19118	7.97101	4.61538	19.5652
4.90196	7.5	4.92958	5.14706	9.01639	9.32203	2.45902	9.09091	10.7143	16.3462	7.30769	7.6087	4.24528	4.34783	0.657895	13.8889	12.8788	13.7324
2.17391	5.55556	4.22535	1.95312	7.75862	3.57143	4.04412	4.77941	8.45588	5.97826	6.80147	11.2319	3.44828	3.08219	2.94118	3.125	11.5672	3.47222
2.69231	6.75676	2.23881	2.20588	8.10811	3.62319	5	5.35714	2.23214	25	14.881	12.3333	4.16667	1.27119	4.62963	7.32759	7.19178	1.42857
4.82456	7.72059	4.71014	2.08333	5.76923	6.52174	2.14286	4.41176	7.19697	10.5769	10.1449	8.84615	0.704225	6.89655	3.37838	6.71642	6.74603	4.47761
5.38462	6.53846	4.41176	13.4615	5.46875	5.85938	4.43548	4.04412	11.7857	11.1111	16.9492	7.14286	4.68085	11.25	4.16667	5.41667	5.71429	3.98551
1.47059	6.34921	7.83582	2.94118	3.57143	3.27869	7.14286	14.0152	10.9375	8.98438	9.67742	10.6557	6.08108	5.43478	4.54545	4.16667	7.5	10
9.85915	6.11111	2.94118	9.76562	9.86842	8.63636	2.34375	4.03226	6.85484	18.8776	8.62676	16.5179	8.33333	5.61224	3.88889	9.12698	10.2459	17.1642
2.91971	8.92857	5.43478	17.2414	9.94152	6.57895	4.41176	1.92308	18.6567	20.7143	4.92958	9.05797	3.48837	6.34328	5.14706	8.20896	5.55556	7.6087
2.23881	4.71204	2.61194	1.31579	5.09259	6.91489	4.5	5.98592	2.74725	9.91379	17.8571	8.62069	9.05797	11.6935	10.5	7.08955	5.15873	14.0845
0	4.41176	4.09836	5.26316	4.23077	7.32759	0.675676	8.73016	11.194	14.2045	16.1765	11.5672	3.1746	5.95238	4.64286	2.63158	2.20588	4.64286
2.97619	3.40909	6.70732	6.08108	3.57143	6.25	2.58621	5.35714	6.69643	11.7391	7.85714	6.66667	7.29167	11.0294	6.25	8.45588	8.08824	5.51471
3.07692	5.51471	3.71622	4.91803	2.69231	3.90625	5.4878	4.16667	5.18868	7.37705	12.9032	6.48148	4.41176	2.30769	5.28169	5.10204	5.85938	3.95683
1.08696	5.22388	3.26087	19.8276	8.92857	7.27273	10.2459	2.94118	1.6129	12.0438	8.06452	13.9706	2.15517	13.0769	20.5882	4.7619	9.32836	4.20673
4.34783	9.16667	2.30769	6.25	4.8913	3.28947	13.125	5	4.85075	11.9318	7.01439	14.6667	5.18868	3.07692	6.64062	5.07246	6.69014	5.35714
0	5.11364	3.40909	9.375	14.6825	8.46154	7.01754	4.01786	9.78261	11.6071	15.5303	15.2778	8.63636	4.64286	6.53846	6.94444	3.35821	11.5942
6.15942	3.57143	3.90625	13.4328	1.68539	10.4478	8.92857	6.92308	5.59701	17.7885	2.30769	7.21649	3.65854	2.72727	3.40909	6.16438	9.15493	4.10448
1.51515	15.8088	8.48214	13.9706	4.16667	7.30769	11.3208	11.4286	2.11268	11.0294	11.6279	7.42188	8.60656	9.09091	4.05405	3.21429	4.34783	6.71642
2.53623	3.46154	3.35821	14.7436	8.65385	4.71698	4.80769	5.26316	6.07143	8.15217	6.34328	19.4444	4.83871	5.17241	10.1695	2.67857	7.95455	14.0152
10.0962	0.847458	2.45902	4.62963	7.14286	7.35294	7.5	8.48214	2.27273	11.9403	8.82353	9.43396	5.26316	3.57143	10.1449	4.61538	10.1064	4.91803
5.71429	4.34783	2.65152	6.875	22	3.7037	9.91379	5.85938	8.07692	21.0784	5.64516	15.4412	7.55814	10.4651	5	4.47761	6.66667	4.5614
