# Supplementary material for: TERRA R-loops trigger a switch in telomere maintenance towards break-induced replication and PRIMPOL-dependent repair
Source: EMBO J. 2025 Jul 7;44(16):4525–51. doi: 10.1038/s44318-025-00502-4 (PMC12361433; doi:10.1038/s44318-025-00502-4)
Supplement: Supplementary file 5 — Source data Fig. 4 [file 44318_2025_502_MOESM5_ESM.zip › Figure 4/Fig 4B/Fig 4B.xlsx]

## Sheet: Sheet1
Ctrl			Ctrl			TERRA OE			TERRA OE
siNT			siTRF1			siNT			siTRF1
Replicate 1	Replicate 2	Replicate 3	Replicate 1	Replicate 2	Replicate 3	Replicate 1	Replicate 2	Replicate 3	Replicate 1	Replicate 2	Replicate 3
6.15942	5.76923	2.19298	13.0597	6.15385	8.59375	13.242	11.5942	11.7925	20.4545	6.81818	12.7551
9.09091	1.25	3.57143	13.8889	7.42188	8.46154	16.8539	12.5	16.6667	9.23077	9.05797	17.9167
9.04255	9.61538	1.22951	8.20896	12.1951	6.13208	17.3387	10.9756	14.3939	12.963	9.09091	19.9275
1.86567	3.07018	3.26087	20.8955	13.2812	12.1094	15.5738	5.7971	8.77193	15.5172	10.1923	9.55882
3.27869	4.23077	1.6791	14.6429	8.87097	5.60345	17.6829	8.55263	8.20312	10.8871	8.77193	5.7971
4.90196	7.5	4.92958	10.0446	9.48276	6.53846	16.3462	7.30769	7.6087	12.0536	17.623	14.3443
2.17391	5.55556	4.22535	15.7303	8.05085	5.55556	5.97826	6.80147	11.2319	13.6691	19.6721	16.2879
2.69231	6.75676	2.23881	23.5537	7.08955	6.83594	25	14.881	12.3333	13.0769	10.1266	11.6071
4.82456	7.72059	4.71014	10.1449	17.5926	15.5172	10.5769	10.1449	8.84615	22.7941	16.5179	20.3846
5.38462	6.53846	4.41176	12.931	14.5	10.4478	11.1111	16.9492	7.14286	10.9375	10.9375	14.4928
1.47059	6.34921	7.83582	15.7692	9.45946	13.6364	8.98438	9.67742	10.6557	13.9831	12.6923	9.4697
9.85915	6.11111	2.94118	10.6618	11.9403	9.43396	18.8776	8.62676	16.5179	17.5	8.68056	9.61538
2.91971	8.92857	5.43478	18.2692	9.89583	7.20339	20.7143	4.92958	9.05797	4.82456	5.95238	15.0735
2.23881	4.71204	2.61194	8.46774	17.9104	12.0536	9.91379	17.8571	8.62069	17.9688	8.45588	16.6667
0	4.41176	4.09836	20	15.2174	10	14.2045	16.1765	11.5672	15.4167	7.89474	8.59375
2.97619	3.40909	6.70732	14.6154	15.1515	9.05797	11.7391	7.85714	6.66667	9.23077	9.32836	6.07143
3.07692	5.51471	3.71622	8	5	6.34328	7.37705	12.9032	6.48148	15.6716	9.50704	9.92647
1.08696	5.22388	3.26087	15	7.14286	11.2245	12.0438	8.06452	13.9706	19.5312	11.3445	9.375
4.34783	9.16667	2.30769	11.25	2.30769	10.7692	11.9318	7.01439	14.6667	8.06452	18.3333	9.50704
0	5.11364	3.40909	17.5926	5.6338	9.42029	11.6071	15.5303	15.2778	15	8.33333	17.6471
6.15942	3.57143	3.90625	9.76562	8.50515	9.09091	17.7885	2.30769	7.21649	21.6981	20.5357	16.4179
1.51515	15.8088	8.48214	10.9375	7.78689	15	11.0294	11.6279	7.42188	22.093	12.8676	12.6923
2.53623	3.46154	3.35821	10.9375	5.68182	6.03448	8.15217	6.34328	19.4444	19.9153	21.1864	13.2353
10.0962	0.847458	2.45902	6.48148	10.4167	9.21053	11.9403	8.82353	9.43396	11.6935	6.61765	4.54545
5.71429	4.34783	2.65152	12.3016	3.67647	7.30769	21.0784	5.64516	15.4412	17.6471	13.4058	13.4615
