# Supplementary material for: TERRA R-loops trigger a switch in telomere maintenance towards break-induced replication and PRIMPOL-dependent repair
Source: EMBO J. 2025 Jul 7;44(16):4525–51. doi: 10.1038/s44318-025-00502-4 (PMC12361433; doi:10.1038/s44318-025-00502-4)
Supplement: Supplementary file 5 — Source data Fig. 4 [file 44318_2025_502_MOESM5_ESM.zip › Figure 4/Fig 4G/Fig 4G.xlsx]

## Sheet: Sheet1
Ctrl			Ctrl			TERRA OE			TERRA OE
siNT			siTRF1			siNT			siTRF1
Replicate 1	Replicate 2	Replicate 3	Replicate 1	Replicate 2	Replicate 3	Replicate 1	Replicate 2	Replicate 3	Replicate 1	Replicate 2	Replicate 3
12.069	3.78788	4.74453	13.2812	24.3056	6.06061	3.77358	8.82353	9.32203	19.0909	29.0698	16.0714
6.71642	13.6364	4.23729	16.6667	28.4483	26.9841	17.2131	20.7143	23.5714	11.8868	17.9104	23.8095
8.08824	12.069	7.24638	10	16.6667	22.2222	16.3793	19.6721	25.7353	26.0417	36.7188	19.2308
10	24.0964	8.65385	18.1818	27.3438	15.942	28.4091	18.75	16.6667	12.6984	19.697	22.3077
12.5	7.14286	5.71429	16.6667	14.1667	15.5738	8.90411	14.4928	23.8095	11.1111	19.8413	13.7931
11.5942	10	3.84615	18.5484	16.129	19.5652	7.62712	15.5738	20	14.8387	13.3333	26.1905
12.0968	14.7059	5.22388	15.5738	10.1695	9.55882	11.194	14.1791	31.25	18	22.7273	19.5312
8.51064	10.4839	3.78788	19.1176	16.9811	9.55882	16.4179	15.942	11.5385	15.942	19.7368	25.4545
0	4.28571	18.75	15.7143	20	14.3939	9.33333	10.9756	26.5152	19.4805	18.9394	20.1754
12.8788	5.64516	13.0137	16.3265	8.33333	16.9355	15.0794	21.6216	7.8125	14.6154	26.1538	17.1429
7.29167	5.83333	24.6377	23.0159	13.1579	11.5385	14.7059	25	21.0938	13.9344	27.8689	21.7391
4.34783	13.9706	5.38462	17.9688	14.4068	38.6364	15.2174	12.963	17.4242	20.7692	34.8485	21.5385
12.6866	10.6557	16.1017	8.06452	16.3934	10.4478	9.43396	8.20896	9.09091	23.2353	18.4211	18.4211
11.7647	4.46429	9.58904	11.9718	33.8235	30.3279	9.42029	12.3077	14.5161	28.7234	22.0588	26.0563
12.3188	6.03448	10.7143	15.2174	13.0435	32.8125	16.3265	15.4412	12.987	16.0714	17.1875	10
4.22535	22.7941	5.46875	13.8298	17.9688	10.4478	7.62712	5.88235	21.2121	13.8298	8.19672	34.375
7.5	5.6338	11.3636	22.9508	10	19.6429	11.4286	10.4167	16.1765	22.9508	15.3226	30.303
11.2903	8.08824	10.1449	12.7451	17.5439	18.6567	10.2041	17.1642	16.6667	12.7451	13.4328	21.0526
3.67647	8.21918	5.88235	20.5357	10.4839	12.3188	15.1316	11.9403	20.7143	20.5357	42.4242	23.0769
8.21918	5	11.7647	12.2951	14.7059	9.23077	9.43396	22.7941	10.4167	12.2951	17.3333	12.5
9.70149	9.85915	12.3077	24.0385	7.37705	18.5714	20.8955	12.1212	21.0145	24.0385	17	27.1429
11.9403	10.9375	11.6071	32.2581	13.7097	14.4928	20	14.1509	20.3125	32.2581	15	31.746
11.5942	6.03448	15.1515	6.03448	12.6866	10.1449	2.27273	29.8246	24.1935	26.0345	28.0303	33.3333
2.23881	8.08824	25.4098	13.2653	17	27.7778	13.7097	13.9706	15.0685	13.2653	20.5882	28.125
8.46154	6.73077	13.5714	27.2727	34.0909	12.3188	13.7363	13.5593	13.4328	27.2727	26.4706	36.8852
