# Supplementary material for: TERRA R-loops trigger a switch in telomere maintenance towards break-induced replication and PRIMPOL-dependent repair
Source: EMBO J. 2025 Jul 7;44(16):4525–51. doi: 10.1038/s44318-025-00502-4 (PMC12361433; doi:10.1038/s44318-025-00502-4)
Supplement: Supplementary file 5 — Source data Fig. 4 [file 44318_2025_502_MOESM5_ESM.zip › Figure 4/Fig 4H/Fig 4H.xlsx]

## Sheet: Sheet1
Ctrl			Ctrl			TERRA OE			TERRA OE
siNT			siTRF1			siNT			siTRF1
Replicate 1	Replicate 2	Replicate 3	Replicate 1	Replicate 2	Replicate 3	Replicate 1	Replicate 2	Replicate 3	Replicate 1	Replicate 2	Replicate 3
5.17241	3.0303	3.64964	10.9375	18.75	6.06061	9.43396	6.61765	5.9322	14.3939	28.4884	9.82143
0.746269	6.06061	0	13.3333	18.9655	23.8095	23.7705	15.7143	14.2857	7.54717	23.8806	22.2222
3.67647	12.069	2.89855	7.27273	20.1754	21.2963	13.7931	18.0328	17.6471	26.0417	25	23.8462
3.07692	12.6506	7.69231	23.6364	32.8125	17.3913	21.5909	7.63889	16.6667	19.8413	21.2121	19.2308
3.57143	7.93651	2.14286	16.6667	10.8333	15.5738	4.10959	10.1449	14.2857	16.6667	26.9841	18.9655
5.7971	7.85714	2.30769	25.8065	10.4839	7.97101	9.32203	9.01639	15.7143	7.25806	24.1667	21.4286
10.4839	6.61765	6.71642	14.7541	13.5593	5.14706	6.71642	21.6418	27.3438	12	31.0606	21.0938
7.44681	9.67742	3.0303	5.88235	11.3208	12.5	15.6716	20.2899	10	15.2174	23.6842	17.2727
0	1.42857	6.25	9.28571	31.8182	9.84848	14.6667	16.4634	9.84848	8.44156	13.6364	19.2982
5.30303	4.03226	6.16438	10.2041	3.0303	17.7419	11.1111	22.2973	21.875	14.6154	26.9231	28.5714
2.08333	3.33333	6.52174	7.93651	7.89474	13.8462	11.7647	21.875	21.0938	16.0714	26.2295	28.2609
6.52174	3.67647	2.30769	14.0625	22.8814	25.7576	2.17391	15.7407	13.6364	13.0769	33.3333	14.6154
5.22388	3.27869	4.23729	14.5161	10.6557	14.1791	10.3774	8.95522	3.78788	22.0588	22.3684	13.1579
7.35294	0	8.90411	6.33803	24.2647	19.6721	8.69565	4.61538	14.5161	8.51064	20.5882	28.169
10.1449	1.72414	7.14286	9.78261	7.24638	22.6562	8.16327	6.61765	7.14286	14.2857	23.4375	28.3333
2.11268	11.0294	1.5625	6.38298	16.4062	15.6716	4.23729	7.35294	25.7576	13.0435	22.1311	31.25
6.66667	7.04225	4.54545	15.5738	10	14.2857	10.7143	6.25	17.6471	13.7097	28.2258	30.303
3.22581	5.88235	9.42029	13.7255	18.4211	13.4328	8.16327	11.194	17.4603	8.73016	14.1791	25.4386
2.94118	1.36986	5.88235	18.75	9.67742	16.6667	11.8421	8.20896	25.7143	16.6667	30.303	27.6923
8.21918	3.57143	10.2941	9.83607	13.2353	7.69231	7.54717	19.1176	11.8056	8.95522	23.3333	21.7105
7.46269	6.33803	9.23077	15.3846	2.45902	16.4286	14.9254	9.84848	14.4928	10.6061	17	27.1429
6.71642	3.125	11.6071	35.4839	14.5161	9.42029	14.4444	11.3208	30.4688	17.6923	21	22.2222
3.62319	6.89655	6.06061	9.48276	8.95522	5.7971	5.30303	10.5263	26.6129	15.4545	28.0303	40.1515
2.98507	4.41176	17.2131	8.16327	10	24.6032	3.22581	15.4412	22.6027	7.85714	21.5686	29.6875
2.30769	3.84615	12.8571	21.2121	27.2727	7.24638	10.4396	6.77966	11.9403	7.63889	27.2059	36.8852
