# Supplementary material for: TERRA R-loops trigger a switch in telomere maintenance towards break-induced replication and PRIMPOL-dependent repair
Source: EMBO J. 2025 Jul 7;44(16):4525–51. doi: 10.1038/s44318-025-00502-4 (PMC12361433; doi:10.1038/s44318-025-00502-4)
Supplement: Supplementary file 6 — Source data Fig. 5 [file 44318_2025_502_MOESM6_ESM.zip]

Archive with 18 entries (12 files):
- Figure 5/
- Figure 5/.DS_Store
- __MACOSX/Figure 5/._.DS_Store
- Figure 5/Fig 5A/
- Figure 5/Fig 5E/
- Figure 5/Fig 5B/
- Figure 5/Fig 5C/
- Figure 5/Fig 5D/
- Figure 5/Fig 5A/Fig 5A.xlsx
- __MACOSX/Figure 5/Fig 5A/._Fig 5A.xlsx
- Figure 5/Fig 5E/Fig 5E.xlsx
- __MACOSX/Figure 5/Fig 5E/._Fig 5E.xlsx
- Figure 5/Fig 5B/Fig 5B.xlsx
- __MACOSX/Figure 5/Fig 5B/._Fig 5B.xlsx
- Figure 5/Fig 5C/Fig 5C.xlsx
- __MACOSX/Figure 5/Fig 5C/._Fig 5C.xlsx
- Figure 5/Fig 5D/Fig 5D.xlsx
- __MACOSX/Figure 5/Fig 5D/._Fig 5D.xlsx
