# Supplementary material for: TERRA R-loops trigger a switch in telomere maintenance towards break-induced replication and PRIMPOL-dependent repair
Source: EMBO J. 2025 Jul 7;44(16):4525–51. doi: 10.1038/s44318-025-00502-4 (PMC12361433; doi:10.1038/s44318-025-00502-4)
Supplement: Supplementary file 6 — Source data Fig. 5 [file 44318_2025_502_MOESM6_ESM.zip › Figure 5/Fig 5A/Fig 5A.xlsx]

## Sheet: Sheet1
Ctrl			Ctrl			TERRA OE			TERRA OE
siNT			siPrimPol			siNT			siPrimPol
Replicate 1	Replicate 2	Replicate 3	Replicate 1	Replicate 2	Replicate 3	Replicate 1	Replicate 2	Replicate 3	Replicate 1	Replicate 2	Replicate 3
6.15942	5.76923	2.19298	7.85714	5.14706	8.45588	13.242	11.5942	11.7925	6.77966	16.3636	16.9118
9.09091	1.25	3.57143	8.92857	9.23077	8.06452	16.8539	12.5	16.6667	6.64062	8.20312	11.3636
9.04255	9.61538	1.22951	18.1818	8.33333	9.4697	17.3387	10.9756	14.3939	12.9496	11.7857	12.3134
1.86567	3.07018	3.26087	9.18367	9.23077	7.19697	15.5738	5.7971	8.77193	9.12698	8.83621	10
3.27869	4.23077	1.6791	16.7857	8.4507	10.9848	17.6829	8.55263	8.20312	6.34328	10.9848	11.2319
4.90196	7.5	4.92958	22	6.45161	9.09091	16.3462	7.30769	7.6087	10.7639	7.42188	14.2857
2.17391	5.55556	4.22535	25.5435	11.0714	4.71014	5.97826	6.80147	11.2319	12.3077	8.52273	8.60656
2.69231	6.75676	2.23881	16.75	14.1129	9.05797	25	14.881	12.3333	5.88235	10.8209	15.2174
4.82456	7.72059	4.71014	16.7431	10.1449	10.4478	10.5769	10.1449	8.84615	9.19118	9.55882	10.7143
5.38462	6.53846	4.41176	6.72269	8.33333	7.85714	11.1111	16.9492	7.14286	14.4928	8.59375	10.7639
1.47059	6.34921	7.83582	9.23077	6.25	6.15942	8.98438	9.67742	10.6557	6.45161	9.86842	4.92424
9.85915	6.11111	2.94118	8.09859	9.4697	6.52174	18.8776	8.62676	16.5179	15.1408	6.25	2.53623
2.91971	8.92857	5.43478	7.54717	7.24638	8.75	20.7143	4.92958	9.05797	5.24194	10.1562	10.5072
2.23881	4.71204	2.61194	7.58929	10.3571	9.50704	9.91379	17.8571	8.62069	15.0735	13.4058	11.7424
0	4.41176	4.09836	10.0746	10.1695	16.9643	14.2045	16.1765	11.5672	12.1622	11.194	10.8696
2.97619	3.40909	6.70732	13.2075	6.88406	17.2414	11.7391	7.85714	6.66667	5.11364	9.52381	6.78571
3.07692	5.51471	3.71622	3.07018	15	12.6812	7.37705	12.9032	6.48148	7.29167	12.6812	8.58209
1.08696	5.22388	3.26087	3.84615	15.0735	12.2951	12.0438	8.06452	13.9706	7.8125	7.14286	20.6522
4.34783	9.16667	2.30769	8.71212	4.54545	11.5672	11.9318	7.01439	14.6667	13.3333	12.6866	11.2319
0	5.11364	3.40909	7.72059	13.0952	12.8571	11.6071	15.5303	15.2778	21.7391	10.4508	17.0455
6.15942	3.57143	3.90625	9.66667	12.8788	7.57576	17.7885	2.30769	7.21649	10.6164	18.75	5.7971
1.51515	15.8088	8.48214	13.4615	3.35821	14.7727	11.0294	11.6279	7.42188	14.2857	13.4328	6.15385
2.53623	3.46154	3.35821	12.8788	2.27273	6.34328	8.15217	6.34328	19.4444	16.2281	10.3448	15.625
10.0962	0.847458	2.45902	5.40541	11.4286	16.0714	11.9403	8.82353	9.43396	5.35714	10.7143	6.25
5.71429	4.34783	2.65152	12.5	8.82353	8.46774	21.0784	5.64516	15.4412	8.33333	8.23864	9.28571
