# Supplementary material for: TERRA R-loops trigger a switch in telomere maintenance towards break-induced replication and PRIMPOL-dependent repair
Source: EMBO J. 2025 Jul 7;44(16):4525–51. doi: 10.1038/s44318-025-00502-4 (PMC12361433; doi:10.1038/s44318-025-00502-4)
Supplement: Supplementary file 6 — Source data Fig. 5 [file 44318_2025_502_MOESM6_ESM.zip › Figure 5/Fig 5E/Fig 5E.xlsx]

## Sheet: Sheet1
Ctrl			TERRA OE			TERRA OE			TERRA OE
siNT			siNT			siPrimPol + SMARCAL1			siPrimPol + siMUS81
Replicate 1	Replicate 2	Replicate 3	Replicate 1	Replicate 2	Replicate 3	Replicate 1	Replicate 2	Replicate 3	Replicate 1	Replicate 2	Replicate 3
0.367647	3.40909	1.42857	14.1129	10.0746	2.27273	11.1111	6.64062	14.9038	8.06452	6.73077	2.55102
9.50704	9.21053	8.78378	2.05479	9.72222	13.0597	0.543478	7.97101	5.68182	2.73973	2.11864	9.92647
6.81818	0.423729	4.31034	5.97015	8.94737	17.623	12.1212	9.89583	8.18966	5.59701	4.34783	7.30769
3.98551	1.85185	1.51515	11.3971	10	9.23077	2.73438	5.20833	5.81395	5.43478	3.62319	8.5
6.25	3.51562	3.0303	5.97015	12.2951	8.95522	4.93421	5.85938	4.66102	4.10448	3.30882	6.52174
11.194	5.70175	4.23729	10.3846	13.9344	9.78261	7.03125	5	8.33333	7.53968	10.4839	6.45161
11.6935	4.16667	1.75439	3.92857	7.59259	13.0597	5	3.67647	5.17241	4.56349	5.14706	7.5
7.8125	4.04412	1.76056	9.09091	10.5263	16.791	4.77941	9.48276	6.15385	10.2941	6.25	12.0833
3.37838	9.28571	0.819672	7.24907	8.4507	12.5	9.2437	10.2459	6.25	8.33333	5.32787	2.17391
1.54321	9.19118	0.980392	3.84615	9.55882	7.66129	5.43478	8.84615	7.69231	0.769231	3.88889	13.4956
5	0.704225	0	10.3659	14.9254	15.0735	9.92647	6.07143	9.23077	6.06061	8.57143	14.8148
1.81159	5.26316	1.10294	6.34328	10.0746	14.6429	1.20968	5.92105	8.20896	4.77941	5.59701	12.6984
13.2143	5.88235	2.85714	9.64286	7.95455	6.92308	1.92308	7.6087	12.5	4.10448	3.96825	8.33333
2.85714	3.1746	0.367647	12.9464	10.8209	9.55882	17.5373	6.14754	6.89655	9.52381	3.43137	12.0968
6.42857	6.11111	1.04167	9.92647	10.5	5.68182	9.58333	6.04839	3.78788	19.4853	4.43548	3.67647
8.95522	7.85714	3.57143	18.617	11.194	18.75	2.38095	6.16438	4.85075	7.45614	5.07246	9.69388
1.1194	1.63934	4.36508	1.42857	2.94118	10.2273	8.08824	6.25	2.5	15.5797	4.59184	5.84677
4.04412	2.15517	1.78571	12.0301	14.9123	11.2319	9.32836	7.04225	1.44928	1.1194	4.41176	5.38462
4.05405	4.47761	0	10.3774	14.1791	14.5161	8.33333	8.08824	7.30769	1.95312	9.32836	2.82258
5	0.877193	6.15942	0	12.2549	14.3939	14.1304	9.86842	12.8788	5.43478	6.15385	11.7857
9.70149	7.32759	3.57143	10.3571	14.6739	14.0152	10	6.25	12.0536	14.0625	5.03597	4.61538
2.5	7.89474	1.5625	4.29688	9.52381	7.83582	7.32759	15.3846	6.92308	5.28169	6.34328	12.8788
7.24638	1.42857	3.96825	6.53846	4.01786	11.3636	9.74576	2.41935	6.46552	8.69565	5.59701	11.5942
3.98551	3.62319	2.08333	5.07812	11.2069	9.05797	4.91803	3.73134	2.23881	5.55556	3.19149	11.7424
0.714286	7.58929	4.59184	2.94118	13.5246	10.8209	3.46154	6.75676	5.50847	2.60417	1.47059	10.625
