# Supplementary material for: TERRA R-loops trigger a switch in telomere maintenance towards break-induced replication and PRIMPOL-dependent repair
Source: EMBO J. 2025 Jul 7;44(16):4525–51. doi: 10.1038/s44318-025-00502-4 (PMC12361433; doi:10.1038/s44318-025-00502-4)
Supplement: Supplementary file 6 — Source data Fig. 5 [file 44318_2025_502_MOESM6_ESM.zip › Figure 5/Fig 5B/Fig 5B.xlsx]

## Sheet: Sheet1
Ctrl			Ctrl			TERRA OE			TERRA OE
siNT			siPOLD3			siNT			siPOLD3
Replicate 1	Replicate 2	Replicate 3	Replicate 1	Replicate 2	Replicate 3	Replicate 1	Replicate 2	Replicate 3	Replicate 1	Replicate 2	Replicate 3
6.15942	5.76923	2.19298	9.01639	12.6866	13.4328	13.242	11.5942	11.7925	7.04225	9.65909	13.0435
9.09091	1.25	3.57143	9.19118	10.8333	5.97015	16.8539	12.5	16.6667	7.78689	10.0877	10.1449
9.04255	9.61538	1.22951	13.3065	6.43939	6.98529	17.3387	10.9756	14.3939	14.7059	9.21053	11.5942
1.86567	3.07018	3.26087	9.70149	3.78788	8.69565	15.5738	5.7971	8.77193	9.21053	8.20312	13.6905
3.27869	4.23077	1.6791	9.61538	5.95238	10.0962	17.6829	8.55263	8.20312	18.3333	17.9688	15.0862
4.90196	7.5	4.92958	7.5	8.10811	14.9194	16.3462	7.30769	7.6087	7.95455	7.69231	10.2564
2.17391	5.55556	4.22535	10.3448	10.3448	7.83582	5.97826	6.80147	11.2319	9.32203	6.25	12.6712
2.69231	6.75676	2.23881	17.2414	7.54717	9.78261	25	14.881	12.3333	14.0625	14.7482	12.5
4.82456	7.72059	4.71014	15.4412	6.98529	12.037	10.5769	10.1449	8.84615	11.9565	9.92647	9.78261
5.38462	6.53846	4.41176	7.14286	13.7324	12.3188	11.1111	16.9492	7.14286	6.46552	9.67742	2.98507
1.47059	6.34921	7.83582	7.69231	8.52273	4.57746	8.98438	9.67742	10.6557	9.54545	10.2273	13.1579
9.85915	6.11111	2.94118	11.8056	8.45588	8.33333	18.8776	8.62676	16.5179	14.8551	11.0119	12.5
2.91971	8.92857	5.43478	11.7188	6.64062	15.4762	20.7143	4.92958	9.05797	9.50704	9.09091	11.6667
2.23881	4.71204	2.61194	8.57143	8.75	8.33333	9.91379	17.8571	8.62069	9.05172	11.7424	11.0294
0	4.41176	4.09836	5.46875	5.59701	6.85484	14.2045	16.1765	11.5672	11.5942	8.58209	10.3571
2.97619	3.40909	6.70732	18.6567	11.4286	14.7541	11.7391	7.85714	6.66667	8.45588	9.32203	10.3846
3.07692	5.51471	3.71622	9.09091	10.8553	6.61765	7.37705	12.9032	6.48148	14.8438	9.91379	5.07246
1.08696	5.22388	3.26087	9.50704	10.3175	20.3846	12.0438	8.06452	13.9706	7.97101	10.2459	7.85714
4.34783	9.16667	2.30769	6.55738	7.78689	5.41667	11.9318	7.01439	14.6667	13.3333	13.5135	14.2857
0	5.11364	3.40909	19.403	8.82353	12.9032	11.6071	15.5303	15.2778	8.63636	14.0625	2.53623
6.15942	3.57143	3.90625	22.2222	11.4286	10.3175	17.7885	2.30769	7.21649	12.2727	11.4407	10.9155
1.51515	15.8088	8.48214	16.4286	9.92063	8.84615	11.0294	11.6279	7.42188	10.5932	9.78261	11.2676
2.53623	3.46154	3.35821	8.33333	7.35294	13.4058	8.15217	6.34328	19.4444	9.72222	14.2857	9.64286
10.0962	0.847458	2.45902	7.5	9.92063	6.81818	11.9403	8.82353	9.43396	8.58209	9.92647	10.2273
5.71429	4.34783	2.65152	10.0877	10.4938	8.98438	21.0784	5.64516	15.4412	13.6364	11.5385	14.5522
