# Supplementary material for: TERRA R-loops trigger a switch in telomere maintenance towards break-induced replication and PRIMPOL-dependent repair
Source: EMBO J. 2025 Jul 7;44(16):4525–51. doi: 10.1038/s44318-025-00502-4 (PMC12361433; doi:10.1038/s44318-025-00502-4)
Supplement: Supplementary file 6 — Source data Fig. 5 [file 44318_2025_502_MOESM6_ESM.zip › Figure 5/Fig 5C/Fig 5C.xlsx]

## Sheet: Sheet1
Ctrl			Ctrl			TERRA OE			TERRA OE
siNT			siPrimPol + siPOLD3			siNT			siPrimPol + siPOLD3
Replicate 1	Replicate 2	Replicate 3	Replicate 1	Replicate 2	Replicate 3	Replicate 1	Replicate 2	Replicate 3	Replicate 1	Replicate 2	Replicate 3
3.67647	3.30882	2.19298	5.68182	13.2143	1.83824	13.8462	20.5224	5.71429	9.42029	8.21429	7.46269
5.98592	1.44231	1.15385	8.09859	7.14286	4.16667	13.9286	13.5714	8.08824	1.47059	4.66102	5.83333
8.33333	3.62319	0.746269	4.92424	13.0952	4.57746	13.2353	15.2985	5.35714	8.57143	3.62319	7.98611
5.88235	1.78571	2.20588	5.7971	6.71642	3.92857	18.0769	13.4328	5.55556	2.82258	6.52174	4.64286
1.83824	2.53623	3.26087	8.20896	8.21429	4.8913	10.9155	24.2308	3.26087	6.43939	6.43939	5.43478
8.45588	5.22388	1.08696	7.14286	5.43478	6.34921	8.69565	15.493	1.44928	5.14706	9.15493	4.34783
2.67857	6.61765	6.57895	8.57143	13.806	7.78689	9.05797	12.3239	12.8623	4.41176	7.66129	6.52174
6.88406	1.49254	1.36986	6.53846	5.76923	3.30882	20.4545	15	13.8462	4.23077	2.17391	3.125
6.25	8.20896	1.22951	7.93651	12.8571	7.85714	15	13.2143	15.1408	7.62712	3.21429	8.17308
2.38095	0.352113	1.51515	4.91071	5.35714	7.57576	13.6029	17.3077	13.0435	5.33333	2.65152	7.42188
6.78295	1.53846	1.85185	8.03571	5.95238	11.0169	10.4478	15.2985	10	7.35294	9.78261	2.77778
2.53623	5.6338	2.77778	6.61765	10.7595	2.53623	9.27419	11.9565	17.2794	1.31579	2.61194	3.62319
1.49254	5.88235	0	4.64286	11.7647	5.14706	12.6812	12.9167	12.5	11.8644	6.53846	10.9649
3.96825	1.44928	3.07692	9.05797	5	7.14286	15.625	14.1304	11.2319	7.8125	5.14706	12.3457
9.21053	6.78571	6.55738	6.25	14.1304	4.65116	17.8571	17.6923	14.9254	11.2319	9.42623	6.15385
6.96721	6.45161	0	6.06061	9.85915	3.52113	11.9718	16.5441	11.5672	7.20339	4.62963	7.42188
3.28947	4.41176	2.20588	9.57447	6.14754	3.62319	16.3333	8.33333	11.9565	9.70149	8.60656	9.5
2.82258	1.07143	2.17391	13.1818	6.45161	2.54237	11.9792	17.5	10.1562	4.85075	4.34783	2.85714
1.53846	2.13178	0	2.89855	5.6338	6.61765	16.6667	15	11.4286	11.5	5.97015	5.95238
5.14706	4.46429	2.8169	5	3.26087	2.08333	15.3846	12.6923	5.6338	9.05797	6.53846	7.83582
0.675676	0.714286	0.961538	8.20312	6.71642	4.22535	14.2857	12.5	2.46479	8.48624	10.0962	5.14706
2.01613	3.73134	1.53846	9.16667	8.18182	3.90625	7.6087	17.5781	5.20833	9.67742	4.92424	5.24194
2.17391	4.46429	2.23214	10.4478	4.34783	5.4878	11.1538	14.5161	8.69565	6.81818	18.9516	7.97101
6.78571	8.66667	1.25	3.30882	11.7188	5.43478	12.6761	12.9167	12.5	4.16667	3.57143	6.85484
9.67742	1.04167	2.34375	7.42188	9.78261	4.74138	17.029	23.0769	8.33333	5.55556	11.0169	3.50877
