# Supplementary material for: TERRA R-loops trigger a switch in telomere maintenance towards break-induced replication and PRIMPOL-dependent repair
Source: EMBO J. 2025 Jul 7;44(16):4525–51. doi: 10.1038/s44318-025-00502-4 (PMC12361433; doi:10.1038/s44318-025-00502-4)
Supplement: Supplementary file 6 — Source data Fig. 5 [file 44318_2025_502_MOESM6_ESM.zip › Figure 5/Fig 5D/Fig 5D.xlsx]

## Sheet: Sheet1
Ctrl			Ctrl			Ctrl			TERRA OE			TERRA OE			TERRA OE
siNT			siSMARCAL1			siMUS81			siNT			siSMARCAL1			siMUS81
Replicate 1	Replicate 2	Replicate 3	Replicate 1	Replicate 2	Replicate 3	Replicate 1	Replicate 2	Replicate 3	Replicate 1	Replicate 2	Replicate 3	Replicate 1	Replicate 2	Replicate 3	Replicate 1	Replicate 2	Replicate 3
6.15942	5.76923	2.19298	12.8571	9.72222	9.74576	14.2857	7.35294	10.2941	13.242	11.5942	11.7925	11.2676	11.4035	7.85714	20.7547	15.1515	8.09859
9.09091	1.25	3.57143	8.20896	11.2319	3.94737	6.94444	11.7188	7.14286	16.8539	12.5	16.6667	9.4697	8.40909	11.2319	17.7536	6.88406	7.19697
9.04255	9.61538	1.22951	10.9091	10.4478	8.51064	3.21429	12.5	13.0435	17.3387	10.9756	14.3939	11.2676	7.53968	8.57143	11.9318	13.0682	10.6061
1.86567	3.07018	3.26087	6	10.9848	4.25532	6.69643	4.77941	7.24638	15.5738	5.7971	8.77193	7.35294	13.6364	7.83582	18.6441	9.92647	12.6812
3.27869	4.23077	1.6791	10	11.1111	9.55882	9.05797	6.71642	7.93651	17.6829	8.55263	8.20312	11.7424	10.5932	12.6866	16.9118	12.3016	10.7143
4.90196	7.5	4.92958	9.18367	8.92857	10.0877	7.03125	9.48276	9.32836	16.3462	7.30769	7.6087	12.5	9.92063	10.1449	12.8788	9.32836	15.3571
2.17391	5.55556	4.22535	8.82353	5.07246	7.58929	6.81818	6.06061	12.3239	5.97826	6.80147	11.2319	4.80769	12.5	10.5072	18.1452	13.6364	9.19118
2.69231	6.75676	2.23881	9.12698	10.6061	6.94444	7.63889	7.14286	7	25	14.881	12.3333	15.8088	9.55882	13.8889	19.3966	12.1324	12.3188
4.82456	7.72059	4.71014	4.51389	6.66667	9.70149	10.6061	10.8696	15.9091	10.5769	10.1449	8.84615	12.5	8.71212	17.5	12.2222	15.2778	16.0714
5.38462	6.53846	4.41176	17.4242	10.7143	5.26316	4.71698	7.97101	11.9565	11.1111	16.9492	7.14286	12.6812	14.2857	13.75	24.6154	14.5038	15.2174
1.47059	6.34921	7.83582	8.23171	17.9688	8.33333	16.6667	4.91803	10.2941	8.98438	9.67742	10.6557	13.8889	7.11207	12.8676	11.0335	18.4615	12.7273
9.85915	6.11111	2.94118	13.0859	9.92647	8.33333	4.34783	10.625	10.1485	18.8776	8.62676	16.5179	10.6618	3.47222	8.45588	18.6567	18.4783	9.23077
2.91971	8.92857	5.43478	13.0137	6.64062	0.925926	7.85714	11.9403	20.7143	20.7143	4.92958	9.05797	12.7193	6.36364	10.4478	9.24658	8.20896	13.6364
2.23881	4.71204	2.61194	13.1356	8.08824	6.88406	16.5385	10.1562	13.2143	9.91379	17.8571	8.62069	9.92647	3.30882	7.04225	7.57576	16.1538	6.88406
0	4.41176	4.09836	6.25	10.9848	8.60656	15.0862	4.47761	9.09091	14.2045	16.1765	11.5672	7.14286	5.30303	6.69014	18.2692	18.1818	6.43939
2.97619	3.40909	6.70732	7.27273	7.8125	6.71642	10.1562	6.06061	10	11.7391	7.85714	6.66667	9.84848	11.5942	14.7727	7.45614	10	12.5
3.07692	5.51471	3.71622	14.0845	7.14286	10.1449	16.2698	6.43939	7.12025	7.37705	12.9032	6.48148	12.3016	13.806	12.5	8	15.2174	18.8525
1.08696	5.22388	3.26087	16.8269	11.3971	7.04225	5.32787	9.55882	3.26087	12.0438	8.06452	13.9706	16.3043	14.3382	10	25.8523	15.5797	11.5942
4.34783	9.16667	2.30769	10.6061	8.33333	3.62319	3.35821	10.7692	6.34328	11.9318	7.01439	14.6667	7.24638	18.5714	6.52174	9.64286	4.23077	6.94444
0	5.11364	3.40909	16.6667	11.1111	9.42029	6.25	8.71212	6.81818	11.6071	15.5303	15.2778	11.7188	14.2857	13.6029	6.42857	15.9483	20.5556
6.15942	3.57143	3.90625	16.2698	8.57143	7.6087	5.80357	7.24638	8.71212	17.7885	2.30769	7.21649	13.806	7.19697	12.8676	9.375	10.7143	5.43478
1.51515	15.8088	8.48214	17.3913	8.78378	9.61538	10.9155	11.0577	7.72059	11.0294	11.6279	7.42188	12.5	6.61765	10.0694	8.62069	6.15942	17.3913
2.53623	3.46154	3.35821	15.2985	11.7857	9.09091	3.73134	10.6061	9.01639	8.15217	6.34328	19.4444	14.5833	12.6984	8.80282	14.0152	8.33333	7.39437
10.0962	0.847458	2.45902	8.09859	10.1449	5	8.69565	8.69565	3.87324	11.9403	8.82353	9.43396	6.85484	8.47458	17.803	19.1176	6.52174	13.4058
5.71429	4.34783	2.65152	9.64286	13.6029	12.7451	7.91667	4.47761	7.5	21.0784	5.64516	15.4412	10.2679	4.23077	11.7424	10.7759	14.9123	11.5672
