# Supplementary material for: TERRA R-loops trigger a switch in telomere maintenance towards break-induced replication and PRIMPOL-dependent repair
Source: EMBO J. 2025 Jul 7;44(16):4525–51. doi: 10.1038/s44318-025-00502-4 (PMC12361433; doi:10.1038/s44318-025-00502-4)
Supplement: Supplementary file 7 — Source data Fig. 6 [file 44318_2025_502_MOESM7_ESM.zip]

Archive with 59 entries (52 files):
- Figure 6/
- Figure 6/.DS_Store
- __MACOSX/Figure 6/._.DS_Store
- Figure 6/Fig 6G/
- Figure 6/Fig 6F/
- Figure 6/Fig 6D/
- Figure 6/Fig 6C/
- Figure 6/Fig 6B/
- Figure 6/Fig 6E/
- Figure 6/Fig 6G/~$Fig 6F.xlsx
- __MACOSX/Figure 6/Fig 6G/._~$Fig 6F.xlsx
- Figure 6/Fig 6G/Fig 6G.xlsx
- __MACOSX/Figure 6/Fig 6G/._Fig 6G.xlsx
- Figure 6/Fig 6F/Fig 6F.xlsx
- __MACOSX/Figure 6/Fig 6F/._Fig 6F.xlsx
- Figure 6/Fig 6D/U2OS - EdU.tif
- __MACOSX/Figure 6/Fig 6D/._U2OS - EdU.tif
- Figure 6/Fig 6D/.DS_Store
- __MACOSX/Figure 6/Fig 6D/._.DS_Store
- Figure 6/Fig 6D/TERRA OE - EdU.tif
- __MACOSX/Figure 6/Fig 6D/._TERRA OE - EdU.tif
- Figure 6/Fig 6D/Ctrl - DAPI.tif
- __MACOSX/Figure 6/Fig 6D/._Ctrl - DAPI.tif
- Figure 6/Fig 6D/TERRA OE - DAPI.tif
- __MACOSX/Figure 6/Fig 6D/._TERRA OE - DAPI.tif
- Figure 6/Fig 6D/U2OS - Merge.tif
- __MACOSX/Figure 6/Fig 6D/._U2OS - Merge.tif
- Figure 6/Fig 6D/Fig 6D.pdf
- __MACOSX/Figure 6/Fig 6D/._Fig 6D.pdf
- Figure 6/Fig 6D/Ctrl - Merge.tif
- __MACOSX/Figure 6/Fig 6D/._Ctrl - Merge.tif
- Figure 6/Fig 6D/Ctrl - Telomere.tif
- __MACOSX/Figure 6/Fig 6D/._Ctrl - Telomere.tif
- Figure 6/Fig 6D/TERRA OE - Telomere.tif
- __MACOSX/Figure 6/Fig 6D/._TERRA OE - Telomere.tif
- Figure 6/Fig 6D/Ctrl - EdU.tif
- __MACOSX/Figure 6/Fig 6D/._Ctrl - EdU.tif
- Figure 6/Fig 6D/U2OS - DAPI.tif
- __MACOSX/Figure 6/Fig 6D/._U2OS - DAPI.tif
- Figure 6/Fig 6D/TERRA OE - Merge.tif
- __MACOSX/Figure 6/Fig 6D/._TERRA OE - Merge.tif
- Figure 6/Fig 6D/U2OS - Telomere.tif
- __MACOSX/Figure 6/Fig 6D/._U2OS - Telomere.tif
- Figure 6/Fig 6C/Fig 6C.xlsx
- __MACOSX/Figure 6/Fig 6C/._Fig 6C.xlsx
- Figure 6/Fig 6C/~$Fig 6C.xlsx
- __MACOSX/Figure 6/Fig 6C/._~$Fig 6C.xlsx
- Figure 6/Fig 6B/Fig 6B.pdf
- __MACOSX/Figure 6/Fig 6B/._Fig 6B.pdf
- Figure 6/Fig 6B/3_Leading.tif
- __MACOSX/Figure 6/Fig 6B/._3_Leading.tif
- Figure 6/Fig 6B/~$Fig 4A.pptx
- __MACOSX/Figure 6/Fig 6B/._~$Fig 4A.pptx
- Figure 6/Fig 6B/1_FISH.tif
- __MACOSX/Figure 6/Fig 6B/._1_FISH.tif
- Figure 6/Fig 6B/2_Lagging.tif
- __MACOSX/Figure 6/Fig 6B/._2_Lagging.tif
- Figure 6/Fig 6E/Fig 6E.xlsx
- __MACOSX/Figure 6/Fig 6E/._Fig 6E.xlsx
