# Supplementary material for: TERRA R-loops trigger a switch in telomere maintenance towards break-induced replication and PRIMPOL-dependent repair
Source: EMBO J. 2025 Jul 7;44(16):4525–51. doi: 10.1038/s44318-025-00502-4 (PMC12361433; doi:10.1038/s44318-025-00502-4)
Supplement: Supplementary file 7 — Source data Fig. 6 [file 44318_2025_502_MOESM7_ESM.zip › Figure 6/Fig 6G/Fig 6G.xlsx]

## Sheet: Sheet
Group	Tukey's multiple comparisons test	Mean Diff.	95.00% CI of diff.	Below threshold?	Summary	Adjusted P Value
0	Ctrl vs. TERRA OE	16.88	9.299 to 24.45	Yes	**	0.0012
	Ctrl vs. U2OS	29.09	21.51 to 36.66	Yes	****	<0.0001
	TERRA OE vs. U2OS	12.21	4.634 to 19.79	Yes	**	0.0062
1-2	Ctrl vs. TERRA OE	-10.89	-15.62 to -6.152	Yes	***	0.001
	Ctrl vs. U2OS	-16.4	-21.14 to -11.67	Yes	***	0.0001
	TERRA OE vs. U2OS	-5.515	-10.25 to -0.7791	Yes	*	0.0273
3-4	Ctrl vs. TERRA OE	-4.668	-9.697 to 0.3615	No	ns	0.0658
	Ctrl vs. U2OS	-8.002	-13.03 to -2.972	Yes	**	0.0066
	TERRA OE vs. U2OS	-3.334	-8.363 to 1.696	No	ns	0.1849
5-6	Ctrl vs. TERRA OE	-1.066	-4.202 to 2.069	No	ns	0.5794
	Ctrl vs. U2OS	-2.483	-5.619 to 0.6522	No	ns	0.1116
	TERRA OE vs. U2OS	-1.417	-4.553 to 1.718	No	ns	0.4046
≥7	Ctrl vs. TERRA OE	-0.2525	-2.309 to 1.804	No	ns	0.9257
	Ctrl vs. U2OS	-2.196	-4.253 to -0.1400	Yes	*	0.0388
	TERRA OE vs. U2OS	-1.944	-4.000 to 0.1126	No	ns	0.0616
