# Supplementary material for: TERRA R-loops trigger a switch in telomere maintenance towards break-induced replication and PRIMPOL-dependent repair
Source: EMBO J. 2025 Jul 7;44(16):4525–51. doi: 10.1038/s44318-025-00502-4 (PMC12361433; doi:10.1038/s44318-025-00502-4)
Supplement: Supplementary file 7 — Source data Fig. 6 [file 44318_2025_502_MOESM7_ESM.zip › Figure 6/Fig 6F/Fig 6F.xlsx]

## Sheet: Sheet
	0			1-2			3-4			5-6			>=7
	Replicate 1	Replicate 2	Replicate 3	Replicate 1	Replicate 2	Replicate 3	Replicate 1	Replicate 2	Replicate 3	Replicate 1	Replicate 2	Replicate 3	Replicate 1	Replicate 2	Replicate 3
Ctrl	95.0495	94.0594	91.7355	4.9505	5.94059	6.61157	0	0	1.65289	0	0	0	0	0	0
TERRA OE	79.6296	74.0741	76.5152	16.6667	17.5926	15.9091	2.77778	8.33333	4.54545	0.925926	0	2.27273	0	0	0.757576
U2OS	60.9524	69	63.6364	25.7143	21	20	10.4762	7	8.18182	1.90476	1	4.54545	0.952381	2	3.63636
