# Supplementary material for: TERRA R-loops trigger a switch in telomere maintenance towards break-induced replication and PRIMPOL-dependent repair
Source: EMBO J. 2025 Jul 7;44(16):4525–51. doi: 10.1038/s44318-025-00502-4 (PMC12361433; doi:10.1038/s44318-025-00502-4)
Supplement: Supplementary file 7 — Source data Fig. 6 [file 44318_2025_502_MOESM7_ESM.zip › Figure 6/Fig 6C/Fig 6C.xlsx]

## Sheet: Sheet1
FISH (Left)																			CO-FISH Lagging (Middle)																			CO-FISH Leading (Right)
Ctrl			Ctrl			Ctrl			TERRA OE			TERRA OE			TERRA OE				Ctrl			Ctrl			Ctrl			TERRA OE			TERRA OE			TERRA OE				Ctrl			Ctrl			Ctrl			TERRA OE
siNT			siPrimPol			siPOLD3			siNT			siPrimPol			siPOLD3				siNT			siPrimPol			siPOLD3			siNT			siPrimPol			siPOLD3				siNT			siPrimPol			siPOLD3			siNT
Replicate 1	Replicate 2	Replicate 3	Replicate 1	Replicate 2	Replicate 3	Replicate 1	Replicate 2	Replicate 3	Replicate 1	Replicate 2	Replicate 3	Replicate 1	Replicate 2	Replicate 3	Replicate 1	Replicate 2	Replicate 3		Replicate 1	Replicate 2	Replicate 3	Replicate 1	Replicate 2	Replicate 3	Replicate 1	Replicate 2	Replicate 3	Replicate 1	Replicate 2	Replicate 3	Replicate 1	Replicate 2	Replicate 3	Replicate 1	Replicate 2	Replicate 3		Replicate 1	Replicate 2	Replicate 3	Replicate 1	Replicate 2	Replicate 3	Replicate 1	Replicate 2	Replicate 3	Replicate 1	Replicate 2	Replicate 3
1.13636	0	0	0.347222	1.92308	0	0	0.277778	0	0.396825	0.819672	0	0.961538	1.66667	0	0.757576	0	0		0.78125	0	1.38889	0.806452	0	0	0	0.943396	0	0	0.819672	0	1.21951	1.88679	1.51515	0	0.806452	0		0	0	0	0	0	0	1.6129	0.943396	0	1.66667	9.01639	12.2642
0.390625	0	0	0	0	0	0.714286	0	0	0	0.328947	1.05634	0	0.735294	0	2.27273	1.44928	0		0.847458	0	1.5625	0	0	0	0	0.735294	0	0.892857	0	0	0	0.78125	1.04167	0	1.85185	0		0.847458	0.847458	0.78125	0.819672	0	0	0	0	0	4.46429	2.38095	5.88235
0	0.793651	0	0	0	0	12.037	0	0	0.925926	0.847458	0	1.08696	0	0	2.02703	0	0		0.925926	0	0.793651	0	0	0	0	2.77778	0	1.47059	0	2.20588	1.42857	0.909091	1	0.980392	5.88235	0		0	2.27273	0.793651	0	0	0.793651	0	1.85185	0	2.94118	5.55556	6.61765
0	0	0	0	0	0	0	2.32558	0	0	0	3.04878	2.45902	0.746269	0	0	0.675676	0		0.943396	1.51515	0.704225	0	0	0.746269	0	0	0	0	0	0	1.51515	0	1.02041	0	0	0		2.83019	2.27273	0	0	0	0	0	0	0.735294	9.16667	8.16327	5.88235
0	0	0.980392	0	0	0	0	0	0	1.40845	0	0.454545	0.833333	0	0	0	0.675676	0.416667		0	0	0.675676	0	0	0	0	2.17391	0	3.27869	1.75439	0.735294	0	4	0	0.862069	7.85714	0		0	0	0	0	0	0	2.34375	0.724638	0.892857	3.27869	1.75439	5.88235
0.409836	0	0	0	0	0	0.294118	0	0	0.806452	0	0	0.416667	0.367647	0	0	1.42857	0		0.78125	0	0	0.735294	0	0	0.409836	0.724638	0.900901	3.08642	2.22222	0	0	0	0	0	3.125	0		0	0	0.714286	1.47059	0	0	0.409836	0.724638	0	4.93827	1.11111	3.27869
0	0.403226	0	0	0	0	0.490196	0	0	1.85185	0.416667	0.409836	2.19298	0.454545	0	0.333333	0	0		0.980392	0	0	0	0	0	7.37705	1.5873	0.746269	2.08333	1.44928	0.746269	0	0	0	0	0	1.04167		1.96078	0	0	0	0	0	6.55738	0.793651	0.746269	2.08333	11.5942	3.73134
0	0.431034	0	0	0	0	2	0.793651	0	0.746269	0.378788	0	0.384615	0.409836	0	1.2931	0	0		0	0	0	0	0	0	2.14286	0.746269	0.666667	0.735294	0	0	0	1.78571	0	0	6.25	0.757576		0	0	0	0	0	0	0.714286	0.746269	0	0	12.2807	4.54545
0	0.757576	0	0	0	0	0.657895	0.480769	0	1.08696	0.378788	0.342466	0.390625	0.847458	0.806452	0.480769	0.909091	0		0	0.714286	0.757576	0	0	0	0	0	0.617284	1.36986	2.38095	0.806452	1.49254	1.92308	0	0.769231	1.41509	0		0.877193	0	0.757576	0	0	0	0	0	0	2.73973	7.14286	7.25806
0.45045	2.5	0	0.403226	0	0	0	0	0	0.438596	0.862069	0	0	0	0	0	0	0		0	2.41935	0	0	0.735294	0	2.30769	0	6.66667	0	0.793651	1.42857	1.25	5.88235	0	0	7.85714	0.729927		0	2.41935	0	0	0.735294	0.675676	0.769231	0	8.33333	0.746269	3.96825	4.28571
0	0	0	0	0	0	0.378788	0	0	0.735294	0	0	0.390625	0.396825	0	0.390625	1.53846	0		0.757576	0	0	0.769231	0	0	1.53846	0	0	2.77778	1	0	0	2.17391	0	5.76923	0.78125	0		1.51515	0	0	0	0	0	0	1.51515	0	5.55556	13	7.14286
0.431034	1.10759	0	0.757576	0.819672	0	0.769231	0	0	0	0	0	0	0	0	1.92308	0	0		1.36986	0.735294	0	0	0	0	0	0.78125	1.35135	0	0.757576	0	0.724638	0	1.53846	1.88679	1.66667	0		0.684932	0	0	0	0	0	0.819672	0	1.35135	3.33333	0	2.38095
0	0	0	0	0	0	0.735294	0	0	0	0	1.5625	1.51515	0.373134	0.862069	1.5	1.31579	0.819672		0.704225	0.735294	0	0	2.20588	0.980392	0.78125	0	0	0.819672	2.17391	0.757576	0.757576	0	1.53846	3.125	1.5625	0		0	0.735294	0.78125	0	1.47059	0	0.78125	0	0	3.27869	10.1449	6.81818
0.892857	0	0	0	0	0	0	0	0	0	0.819672	0	3.06122	0	0	0	2.15517	0.520833		0	0.694444	0	0	0	0	0	0	0	0.819672	2.54237	0	0	0	0.714286	3.125	0.862069	0		0	0	0	0	0	0	0	0	0	4.91803	8.47458	9.23077
0	0.909091	0	0	0	0	0	0	0	0.333333	0	0	0	0	0.480769	0	0.862069	0		0.793651	0	1.49254	0	0.735294	0	0	0.735294	0	1.81818	0	0	2	0	3.75	4.03226	0	0		0.793651	0	0	0	0	0.47619	1.51515	0.735294	0	0.909091	10.1852	0.735294
0	0	0	0	1.53846	0	0	0.416667	0	0	0.409836	0	0.724638	0.806452	0	1.38889	0	0		0	0	0.847458	0.877193	0	0.793651	0	1.42857	0	0	3.57143	0	0.746269	0	0.900901	0.769231	0	0		0	0	0	0.877193	0.746269	0.793651	0	0.714286	0	0	14.2857	1.51515
0	0	0	0	0.819672	0	1.02041	0.373134	0	0.704225	0	0	0	0.877193	0	0	0.378788	0		0.943396	0	1	0	0	0	0.724638	0.735294	0	1.44928	0.746269	0	0	0.806452	0	0	2.23881	0		0.943396	0	1	0	0	0	0	0	0	2.89855	11.194	0
1.07143	0	0	0	0	0	0	0	0	0	2.72727	0	0	0.378788	0	0.431034	2.83019	0		0	0	0	0.724638	0	0.78125	1.53846	1.5873	0	0	0	0	0.833333	1	0	0	2.38095	0		0.961538	0	0	0.724638	0.793651	0.78125	0	0.793651	0	1.08696	4.16667	0
0	0	0	0.793651	0	0	0.471698	0	0	0.714286	0	0	0.378788	0.769231	0	0.301205	1.5625	0		1.49254	0	0	0	0	0	0	0	0	4.87805	1.49254	0	0.847458	0.769231	1.28205	1.63934	1.6129	0		0.746269	0	0	0.735294	0	0	0	0	0	9.7561	13.4328	7.6087
1.04167	0.416667	0	0	0	0	0.641026	0.909091	0	3.35821	0.78125	0	0	0.892857	0	1.11111	0.378788	0		0.746269	0	0.714286	0	0	0	1.63934	0	0	0	2.22222	0	0	0	0	0.793651	0	0		0	0	0	0	0	1.68539	1.63934	0.833333	0	0	5.55556	0
0.396825	0.892857	0	0	0	0	0	0.974026	0	0.882353	0.255102	0	1.06383	0.961538	1.16279	2.5	0	0		0	0	0	0	0	0	0	0.757576	0	0	0.735294	0	0.735294	0	0	0	0	0		0	0	0	0	0.438596	0	0	1.51515	0	1.28205	12.5	4.62963
0	0	0	0	0	0	0	0	0	0.943396	1.86567	0	0	0	1.53061	0	1.06383	0		0	5.22388	0.769231	0.694444	0	0.769231	5.83333	0.847458	0	0	2.20588	0	3.44828	0.892857	0	0	0	0		0	0	0	0	0	0	1.66667	0.847458	0	1.5625	13.9706	0
0	0	0	0	0	0	2.19298	0	0	0.409836	1.5873	0	0	0	0	1.15385	0	0		0	0	0	0	0	0.925926	1.66667	0.724638	0	5.7377	2.72727	0	5.76923	0	0	0	0	0		0	0	0	0	0	3.7037	0.833333	2.17391	0	0	12.7273	3.06122
0	0.847458	0	0	0	0	0	0	0	0	0	0	1.92308	1.59574	0	0	0.431034	0		0.757576	3.0303	0	2.27273	0	0	0	1.03093	0	1.81818	0.704225	0	2.77778	0	0	0.793651	1.51515	0		0.757576	1.51515	0	1.51515	0	0.714286	0	1.54639	0	0.909091	7.04225	0
0	0	0	0	0	0	0.684932	0	0	0	0.480769	0.819672	1.92308	0.78125	0	1.92308	2.30769	0		0	2.12766	0	0	0	0	0	0	0	0.819672	2.30769	0.806452	3.50877	0	0	0.819672	0	1.25		0	0	0	0	0	0	0	2.14286	0	4.91803	8.46154	3.22581
[truncated: 6 more columns]
