# Supplementary material for: TERRA R-loops trigger a switch in telomere maintenance towards break-induced replication and PRIMPOL-dependent repair
Source: EMBO J. 2025 Jul 7;44(16):4525–51. doi: 10.1038/s44318-025-00502-4 (PMC12361433; doi:10.1038/s44318-025-00502-4)
Supplement: Supplementary file 7 — Source data Fig. 6 [file 44318_2025_502_MOESM7_ESM.zip › Figure 6/Fig 6E/Fig 6E.xlsx]

## Sheet: Sheet1
Ctrl			TERRA OE			U2OS
Replicate 1	Replicate 2	Replicate 3	Replicate 1	Replicate 2	Replicate 3	Replicate 1	Replicate 2	Replicate 3
4.9505	5.94059	8.26446	20.3704	25.9259	23.4848	39.0476	31	36.3636
