# Supplementary material for: TERRA R-loops trigger a switch in telomere maintenance towards break-induced replication and PRIMPOL-dependent repair
Source: EMBO J. 2025 Jul 7;44(16):4525–51. doi: 10.1038/s44318-025-00502-4 (PMC12361433; doi:10.1038/s44318-025-00502-4)
Supplement: Supplementary file 8 — Source data Fig. 7 [file 44318_2025_502_MOESM8_ESM.zip]

Archive with 9 entries (6 files):
- Figure 7/
- Figure 7/.DS_Store
- __MACOSX/Figure 7/._.DS_Store
- Figure 7/Fig 7B/
- Figure 7/Fig 7A/
- Figure 7/Fig 7B/Fig 7B.xlsx
- __MACOSX/Figure 7/Fig 7B/._Fig 7B.xlsx
- Figure 7/Fig 7A/Fig 7A.xlsx
- __MACOSX/Figure 7/Fig 7A/._Fig 7A.xlsx
