# Supplementary material for: TERRA R-loops trigger a switch in telomere maintenance towards break-induced replication and PRIMPOL-dependent repair
Source: EMBO J. 2025 Jul 7;44(16):4525–51. doi: 10.1038/s44318-025-00502-4 (PMC12361433; doi:10.1038/s44318-025-00502-4)
Supplement: Supplementary file 8 — Source data Fig. 7 [file 44318_2025_502_MOESM8_ESM.zip › Figure 7/Fig 7B/Fig 7B.xlsx]

## Sheet: Sheet1
	siNT			siPrimPol			siPOLD3			siPrimPol + siPOLD3
	Replicate 1	Replicate 2	Replicate 3	Replicate 1	Replicate 2	Replicate 3	Replicate 1	Replicate 2	Replicate 3	Replicate 1	Replicate 2	Replicate 3
D1	3	3	3	3	3	3	3	3	3	3	3	3
D2	10.5	10.3529	15.973	8.58824	9.8	10.4211	7.05	7.96364	9.51064	6.10909	7.96364	8.28
D3	26.8333	28.3529	40.9459	27.1176	29.3333	32.8421	19.7	23.0182	27.8298	14.5091	10.5273	12.24
D4	37.5556	33.1765	55.5405	32.3529	35.8667	45.7895	24.75	27.2727	43.2766	12.3273	10.6909	12.72
