# Supplementary material for: TERRA R-loops trigger a switch in telomere maintenance towards break-induced replication and PRIMPOL-dependent repair
Source: EMBO J. 2025 Jul 7;44(16):4525–51. doi: 10.1038/s44318-025-00502-4 (PMC12361433; doi:10.1038/s44318-025-00502-4)
Supplement: Supplementary file 8 — Source data Fig. 7 [file 44318_2025_502_MOESM8_ESM.zip › Figure 7/Fig 7A/Fig 7A.xlsx]

## Sheet: Sheet1
	Ctrl			Ctrl			TERRA OE			TERRA OE
	siNT			siPrimPol + siPOLD3			siNT			siPrimPol + siPOLD3
	Replicate 1	Replicate 2	Replicate 3	Replicate 1	Replicate 2	Replicate 3	Replicate 1	Replicate 2	Replicate 3	Replicate 1	Replicate 2	Replicate 3
D1	3	3	3	3	3	3	3	3	3	3	3	3
D2	10.8889	16.9688	12	7.05	14.1818	13.9231	8.4375	14.129	14.2703	5.48077	12.1667	9.55263
D3	27.7222	29.1562	26.3864	19.65	19.1818	26.9231	22.9375	25.1613	30.0811	15.5192	17	19.5789
D4	57.9444	55.5	59.8636	23.1	24.3636	31.9231	49.625	55.5484	52.2973	6.92308	11.4167	14.6053
