# Supplementary material for: TERRA R-loops trigger a switch in telomere maintenance towards break-induced replication and PRIMPOL-dependent repair
Source: EMBO J. 2025 Jul 7;44(16):4525–51. doi: 10.1038/s44318-025-00502-4 (PMC12361433; doi:10.1038/s44318-025-00502-4)
Supplement: Supplementary file 9 — Figure EV1 Source Data [file 44318_2025_502_MOESM9_ESM.zip]

Archive with 13 entries (10 files):
- Figure EV1/
- Figure EV1/.DS_Store
- __MACOSX/Figure EV1/._.DS_Store
- Figure EV1/Fig EV1B/
- Figure EV1/Fig EV1A/
- Figure EV1/Fig EV1B/.DS_Store
- __MACOSX/Figure EV1/Fig EV1B/._.DS_Store
- Figure EV1/Fig EV1B/Fig EV1B.pdf
- __MACOSX/Figure EV1/Fig EV1B/._Fig EV1B.pdf
- Figure EV1/Fig EV1B/Fig EV1B.jpg
- __MACOSX/Figure EV1/Fig EV1B/._Fig EV1B.jpg
- Figure EV1/Fig EV1A/Fig EV1A.xlsx
- __MACOSX/Figure EV1/Fig EV1A/._Fig EV1A.xlsx
