# Supplementary material for: TERRA R-loops trigger a switch in telomere maintenance towards break-induced replication and PRIMPOL-dependent repair
Source: EMBO J. 2025 Jul 7;44(16):4525–51. doi: 10.1038/s44318-025-00502-4 (PMC12361433; doi:10.1038/s44318-025-00502-4)
Supplement: Supplementary file 9 — Figure EV1 Source Data [file 44318_2025_502_MOESM9_ESM.zip › Figure EV1/Fig EV1A/Fig EV1A.xlsx]

## Sheet: Sheet1
	Ctrl				TERRA OE
	Replicate 1	Replicate 2	Replicate 3	Replicate 4	Replicate 1	Replicate 2	Replicate 3	Replicate 4
1q	0.141564	0.1595	0.446624	0.498409	2.05554	1.74511	2.51831	2.67952
2q	0.606331	0.422991	0.535081	0.375219	3.67428	7.33947	8.28093	10.4657
7p	1.68432	2.01634	1.8012	1.41716	1.06162	1.63916	0.824808	0.936331
10q	0.935729	1.05625	0.467999	0.541409	6.89045	6.26443	8.85888	8.06964
13q	0.753566	0.730362	0.469723	0.531027	11.8171	13.2701	8.73543	8.38154
15q	0.591799	0.493836	0.721563	0.919295	2.31578	2.63231	3.5913	3.98294
