# Supplementary material for: TERRA R-loops trigger a switch in telomere maintenance towards break-induced replication and PRIMPOL-dependent repair
Source: EMBO J. 2025 Jul 7;44(16):4525–51. doi: 10.1038/s44318-025-00502-4 (PMC12361433; doi:10.1038/s44318-025-00502-4)
Supplement: Supplementary file 10 — Figure EV2 Source Data [file 44318_2025_502_MOESM10_ESM.zip]

Archive with 25 entries (21 files):
- Figure EV2/
- Figure EV2/.DS_Store
- __MACOSX/Figure EV2/._.DS_Store
- Figure EV2/Fig EV2C/
- Figure EV2/Fig EV2B/
- Figure EV2/Fig EV2A/
- Figure EV2/Fig EV2C/Tubulin - marker.Tif
- Figure EV2/Fig EV2C/RNaseH1 - merge.jpg
- __MACOSX/Figure EV2/Fig EV2C/._RNaseH1 - merge.jpg
- Figure EV2/Fig EV2C/Vinculin - marker.Tif
- Figure EV2/Fig EV2C/Vinculin - merge.jpg
- __MACOSX/Figure EV2/Fig EV2C/._Vinculin - merge.jpg
- Figure EV2/Fig EV2C/Fig EV2C.pdf
- __MACOSX/Figure EV2/Fig EV2C/._Fig EV2C.pdf
- Figure EV2/Fig EV2C/RNaseH1.Tif
- __MACOSX/Figure EV2/Fig EV2C/._RNaseH1.Tif
- Figure EV2/Fig EV2C/Vinculin.Tif
- __MACOSX/Figure EV2/Fig EV2C/._Vinculin.Tif
- Figure EV2/Fig EV2C/RNaseH1 - marker.Tif
- __MACOSX/Figure EV2/Fig EV2C/._RNaseH1 - marker.Tif
- Figure EV2/Fig EV2C/Tubulin - 1 sec.Tif
- Figure EV2/Fig EV2B/Fig EV2B.xlsx
- __MACOSX/Figure EV2/Fig EV2B/._Fig EV2B.xlsx
- Figure EV2/Fig EV2A/Fig EV2A.xlsx
- __MACOSX/Figure EV2/Fig EV2A/._Fig EV2A.xlsx
