# Supplementary material for: TERRA R-loops trigger a switch in telomere maintenance towards break-induced replication and PRIMPOL-dependent repair
Source: EMBO J. 2025 Jul 7;44(16):4525–51. doi: 10.1038/s44318-025-00502-4 (PMC12361433; doi:10.1038/s44318-025-00502-4)
Supplement: Supplementary file 10 — Figure EV2 Source Data [file 44318_2025_502_MOESM10_ESM.zip › Figure EV2/Fig EV2B/Fig EV2B.xlsx]

## Sheet: Sheet1
	Ctrl			TERRA OE
	Replicate 1	Replicate 2	Replicate 3	Replicate 1	Replicate 2	Replicate 3
Untreated	21.6667	17.2727	22.7941	16.0377	18.2482	18.2692
Zeocin	61.165	60	76.6355	50	51.9231	69.2308
