# Supplementary material for: TERRA R-loops trigger a switch in telomere maintenance towards break-induced replication and PRIMPOL-dependent repair
Source: EMBO J. 2025 Jul 7;44(16):4525–51. doi: 10.1038/s44318-025-00502-4 (PMC12361433; doi:10.1038/s44318-025-00502-4)
Supplement: Supplementary file 11 — Figure EV3 Source Data [file 44318_2025_502_MOESM11_ESM.zip]

Archive with 56 entries (48 files):
- Figure EV3/
- Figure EV3/.DS_Store
- __MACOSX/Figure EV3/._.DS_Store
- Figure EV3/Fig EV3F/
- Figure EV3/Fig EV3A/
- Figure EV3/Fig EV3G/
- Figure EV3/Fig EV3B/
- Figure EV3/Fig EV3E/
- Figure EV3/Fig EV3D/
- Figure EV3/Fig EV3C/
- Figure EV3/Fig EV3F/Fig EV3F (FISH).tif
- __MACOSX/Figure EV3/Fig EV3F/._Fig EV3F (FISH).tif
- Figure EV3/Fig EV3F/Outsider (Leading).tif
- __MACOSX/Figure EV3/Fig EV3F/._Outsider (Leading).tif
- Figure EV3/Fig EV3F/Fig EV3F.pdf
- __MACOSX/Figure EV3/Fig EV3F/._Fig EV3F.pdf
- Figure EV3/Fig EV3F/Fig EV3F (CO-FISH).tif
- __MACOSX/Figure EV3/Fig EV3F/._Fig EV3F (CO-FISH).tif
- Figure EV3/Fig EV3F/Outsider (Lagging).tif
- __MACOSX/Figure EV3/Fig EV3F/._Outsider (Lagging).tif
- Figure EV3/Fig EV3F/Outsider (FISH).tif
- __MACOSX/Figure EV3/Fig EV3F/._Outsider (FISH).tif
- Figure EV3/Fig EV3A/TRF1 - marker.Tif
- Figure EV3/Fig EV3A/TRF1.Tif
- __MACOSX/Figure EV3/Fig EV3A/._TRF1.Tif
- Figure EV3/Fig EV3A/Vinculin - marker.Tif
- Figure EV3/Fig EV3A/Vinculin - merge.jpg
- __MACOSX/Figure EV3/Fig EV3A/._Vinculin - merge.jpg
- Figure EV3/Fig EV3A/Fig EV3A.pdf
- __MACOSX/Figure EV3/Fig EV3A/._Fig EV3A.pdf
- Figure EV3/Fig EV3A/Vinculin.Tif
- __MACOSX/Figure EV3/Fig EV3A/._Vinculin.Tif
- Figure EV3/Fig EV3A/TRF1 - merge.jpg
- __MACOSX/Figure EV3/Fig EV3A/._TRF1 - merge.jpg
- Figure EV3/Fig EV3G/Fig EV3G.xlsx
- __MACOSX/Figure EV3/Fig EV3G/._Fig EV3G.xlsx
- Figure EV3/Fig EV3B/Tubulin.Tif
- __MACOSX/Figure EV3/Fig EV3B/._Tubulin.Tif
- Figure EV3/Fig EV3B/Fig EV3B.pdf
- __MACOSX/Figure EV3/Fig EV3B/._Fig EV3B.pdf
- Figure EV3/Fig EV3B/RNaseH1.Tif
- Figure EV3/Fig EV3E/Fig EV3E.xlsx
- __MACOSX/Figure EV3/Fig EV3E/._Fig EV3E.xlsx
- Figure EV3/Fig EV3D/Fig EV3D.xlsx
- __MACOSX/Figure EV3/Fig EV3D/._Fig EV3D.xlsx
- Figure EV3/Fig EV3C/RNaseH1 - merge.jpg
- __MACOSX/Figure EV3/Fig EV3C/._RNaseH1 - merge.jpg
- Figure EV3/Fig EV3C/Vinculin - marker.Tif
- Figure EV3/Fig EV3C/Vinculin - merge.jpg
- __MACOSX/Figure EV3/Fig EV3C/._Vinculin - merge.jpg
- Figure EV3/Fig EV3C/Fig EV3C.pdf
- __MACOSX/Figure EV3/Fig EV3C/._Fig EV3C.pdf
- Figure EV3/Fig EV3C/RNaseH1.Tif
- Figure EV3/Fig EV3C/Vinculin.Tif
- __MACOSX/Figure EV3/Fig EV3C/._Vinculin.Tif
- Figure EV3/Fig EV3C/RNaseH1 - marker.Tif
