# Supplementary material for: TERRA R-loops trigger a switch in telomere maintenance towards break-induced replication and PRIMPOL-dependent repair
Source: EMBO J. 2025 Jul 7;44(16):4525–51. doi: 10.1038/s44318-025-00502-4 (PMC12361433; doi:10.1038/s44318-025-00502-4)
Supplement: Supplementary file 11 — Figure EV3 Source Data [file 44318_2025_502_MOESM11_ESM.zip › Figure EV3/Fig EV3G/Fig EV3G.xlsx]

## Sheet: Sheet1
FISH (Left)													CO-FISH Lagging (Middle)													CO-FISH Leading (Right)
Ctrl			Ctrl			TERRA OE			TERRA OE				Ctrl			Ctrl			TERRA OE			TERRA OE				Ctrl			Ctrl			TERRA OE			TERRA OE
siNT			siTRF1			siNT			siTRF1				siNT			siTRF1			siNT			siTRF1				siNT			siTRF1			siNT			siTRF1
Replicate 1	Replicate 2	Replicate 3	Replicate 1	Replicate 2	Replicate 3	Replicate 1	Replicate 2	Replicate 3	Replicate 1	Replicate 2	Replicate 3		Replicate 1	Replicate 2	Replicate 3	Replicate 1	Replicate 2	Replicate 3	Replicate 1	Replicate 2	Replicate 3	Replicate 1	Replicate 2	Replicate 3		Replicate 1	Replicate 2	Replicate 3	Replicate 1	Replicate 2	Replicate 3	Replicate 1	Replicate 2	Replicate 3	Replicate 1	Replicate 2	Replicate 3
0	0	0	7.8125	6.66667	4.64286	0	0	0.367647	5.5147	9.375	5.38462		0	0	0	3.90625	3.47222	13.6364	0.943396	0	0	7.57576	6.97674	5.35714		0	0	0	4.6875	4.86111	3.78788	0	0	0	6.06061	4.06977	2.67857
0	0	0.438596	5.8333	5.97015	5.38462	0	0.757576	0.373134	4.6296	16.1458	3.73134		0	0.757576	0	6.66667	6.03448	8.73016	0	0	0	3.77358	5.22388	12.6984		0	0	0	2.5	6.03448	4.7619	0.819672	0	0.714286	2.83019	0.746269	3.96825
0	0	0	3.0769	9.91379	4.41176	0	0.260417	0	3.6667	0	9.78261		0	0	0	5.45455	1.75439	10.1852	0	1.63934	0	5.20833	3.125	9.23077		0	0	0	6.36364	0.877193	5.55556	0	0	0	8.33333	0	2.30769
0	0	0	2.7778	11.5385	9.58904	0.3676	0.471698	0	4.1667	5.68182	5.85938		0	0	0	10	10.1562	3.62319	0	0.694444	0	3.1746	6.81818	4.61538		0	0	0	8.18182	3.125	0.724638	0	0.694444	0	4.7619	2.27273	3.84615
0	0	0	3.75	7.03125	7.14286	2.5	0	0	4.5455	4.82456	8.18966		0	0	0	5.30303	5.83333	13.9344	0	0	0	4.7619	16.6667	4.31034		0	0	0	3.0303	0	5.7377	0	0	0	1.5873	12.6984	1.72414
0	0	0	6.0185	9.05172	3.81356	0	0	0	4.1096	10	3.04878		0	0.714286	0.769231	3.22581	0.806452	6.52174	0	0	0	3.22581	5	2.38095		0	0	0	1.6129	2.41935	3.62319	0	0	0	0.806452	5	1.5873
0	0	0	3.5714	10.2459	3.35821	0	0	0	5.4545	8.18182	8.07692		0	0	0	3.27869	0	5.14706	0	0	0	1	8.33333	6.25		0	0	0	1.63934	0.847458	0	0	0	0	1	6.06061	4.6875
0.7246	0	0	1.3514	5.7971	11.6935	1.6949	0.724638	0	3.7313	5.26316	0.980392		0	0	0.757576	3.67647	11.3208	12.5	0	0.724638	0	5.07246	6.57895	7.27273		0	0	0	3.67647	0	4.41176	0	0	0	1.44928	2.63158	1.81818
0	0.384615	0	4.2308	8.62069	7.69231	0.4902	0	0.416667	2.459	4.71014	6.07143		0	0	1.5625	2.85714	14.5455	1.51515	0	0	0	5.84416	7.57576	12.2807		0	0	0	5.71429	6.36364	0	0	0	0.757576	3.8961	5.30303	4.38596
0	0.373134	0.980392	3.2609	3.50877	6.34921	0	0	0.980392	5.7692	15.9483	6.74603		0	0	0	3.06122	0.757576	8.06452	0	0	0	8.46154	3.84615	5		0	0	0	10.2041	0	5.64516	0	0	0	3.07692	1.53846	2.14286
0	0	0	1.9841	2.34375	14.0152	0	0	0	8.7121	5.38462	2.27273		0	0	0	6.34921	0.877193	3.84615	1.96078	0	0	4.09836	1.63934	6.52174		0	0	0	7.93651	2.63158	2.30769	0	0	0	3.57143	4.91803	4.34783
0.3571	0	0	1.4493	3.24074	3.87931	0	0.833333	0	0.5	6.98529	8.33333		0	0	0	5.46875	0.847458	5.30303	0	0	0	9.23077	11.3636	0		0	0	0	7.03125	0	1.51515	0	0	0	6.92308	6.81818	0
0.5556	0.862069	1.44928	6.0606	4.71014	4.64286	0	0	0.331126	8.7662	1.31579	3.57143		0	0	0	7.25806	9.01639	10.4478	0	0	0	0	5.92105	0.657895		0	0	0	3.22581	0	2.98507	0	0.746269	0	0	4.60526	0
0	0	0	2.8226	4.47761	0	0	0.704225	0	4.2929	5.15873	7.20339		2.94118	0	0	1.40845	4.41176	8.19672	0	0	0	0	2.20588	6.33803		0	0	0	5.6338	1.47059	3.27869	0	0	0	7.44681	5.14706	1.40845
0	0	0.373134	3.8043	12	4.05405	0	0.694444	0	2.193	13.2353	3.73134		0	0	0	6.52174	2.89855	6.25	0	0	0	11.6071	8.59375	15.8333		0	0	0	10.8696	0.724638	5.46875	0	0	0	1.78571	2.34375	11.6667
0	0.416667	0	0	6.49351	12.5	0	0	0	4.386	12.0833	4.10448		0	0	0	1.06383	7.03125	3.73134	0	0.735294	0	3.26087	5.7377	6.25		0	0	0	9.57447	1.5625	4.47761	0	0	0	1.08696	4.91803	3.90625
0	0	0	7.5	4.16667	3.73134	0	0.793651	0	3.6364	0.769231	7.25806		0	0	0	5.7377	0.909091	20.5357	0	0	0	3.22581	6.45161	9.09091		0	0	0	6.55738	0.909091	16.9643	0	0	0	2.41935	2.41935	3.78788
0	0	0	4.3478	11.194	3.46154	0	0	0.357143	3.3784	9.45946	7.19697		0	3.67647	0	6.86275	7.01754	7.46269	0	0	0	15.873	2.98507	11.4035		0	0	0	1.96078	2.63158	3.73134	0	0	0	7.14286	1.49254	4.38596
0.4098	0	0.724638	3.6765	4.64286	3.57143	0.3731	0	0.229358	4.5455	5	0.390625		0	0	0	10.7143	4.03226	7.24638	0	0.746269	0	15.8333	9.09091	4.61538		0	0	0	6.25	3.22581	6.52174	0	0	0	5.83333	3.78788	1.53846
0	0.568182	0	2.6119	5.08475	4.51389	0	1.63043	0	2.1739	12.3077	8.7963		0	0	0	4.91803	2.94118	3.84615	0	3.67647	0	6.71642	7.33333	4.60526		0	0	0	0.819672	5.14706	4.61538	0	1.47059	0	2.98507	4	5.26316
0	0	0	5	7.35294	6.55738	0	1.13636	0	1.1719	4.10448	3.0303		0	4.92958	0	9.96154	0	10	0	0	0	8.33333	5	2.85714		0	0	0	0	0	2.85714	0	0	0	4.54545	1	1.42857
0.4545	0	0	1.4706	11.1538	7.91667	0	1.10294	0	4.2857	7.97101	0.462963		1.49254	0	0	6.45161	14.5161	18.1159	0	0	0	4.61538	11	6.34921		0	0	0	0.806452	10.4839	12.3188	0	0	0	2.30769	5	2.38095
0	0	0	2.5	1.51515	8.59375	0	0	0	3.125	11.2745	7.89474		0	0	0	3.44828	2.23881	2.17391	0	0	0	10	9.09091	9.09091		0	0	0	0.862069	2.98507	0	0	0	0	10.9091	2.27273	3.0303
0	0	0	12.5	1.13636	3.62903	2.0833	0	0	2.381	5.07812	7.30769		0	0.735294	3.27869	3.06122	6	7.14286	0	0	0	10	8.82353	8.59375		0	0	0	4.08163	0	3.96825	0	0	0	7.85714	5.88235	3.125
0	1.13636	0	3.0172	5.55556	9.78261	0	0.735294	0	2.8689	7.66129	3.68852		0	0	0	7.57576	6.06061	2.89855	0	0	0	10.4167	5.88235	1.63934		0	0	0	4.54545	3.0303	0.724638	0	0	0	4.16667	5.14706	0.819672
