# Supplementary material for: TERRA R-loops trigger a switch in telomere maintenance towards break-induced replication and PRIMPOL-dependent repair
Source: EMBO J. 2025 Jul 7;44(16):4525–51. doi: 10.1038/s44318-025-00502-4 (PMC12361433; doi:10.1038/s44318-025-00502-4)
Supplement: Supplementary file 11 — Figure EV3 Source Data [file 44318_2025_502_MOESM11_ESM.zip › Figure EV3/Fig EV3E/Fig EV3E.xlsx]

## Sheet: Sheet1
Ctrl			Ctrl			TERRA OE			TERRA OE
siNT			siTRF1			siNT			siTRF1
Replicate 1	Replicate 2	Replicate 3	Replicate 1	Replicate 2	Replicate 3	Replicate 1	Replicate 2	Replicate 3	Replicate 1	Replicate 2	Replicate 3
5.4878	7.95455	2.65152	14.453	33.3333	26.4286	28.448	20.7143	5.88235	27.941	19.1406	35
23.016	11.9231	10.5263	21.25	30.9701	17.6923	18.367	21.2121	9.70149	24.537	27.0833	24.6269
16.667	11.0294	6.08108	21.538	34.9138	34.1912	19.355	12.5	12.9032	32.333	13.806	20.6522
2.6923	6.85484	5.88235	25	8.17308	31.8493	22.059	20.283	13.4328	25.694	40.1515	20.7031
14.732	6.25	11.3636	14.583	15.2344	22.3214	32.5	18.75	25.7937	28.636	33.3333	32.3276
14.706	4.41176	3.71622	10.185	21.1207	19.4915	25	18.2836	8.18966	39.041	33.4615	47.561
5.2817	8.46774	2.17391	17.5	13.1148	32.0896	32.143	23.5294	9.32836	35.455	25	23.4615
9.4203	2.57353	9.23077	12.838	17.7536	47.5806	27.542	25	16.1765	25.373	39.0351	24.5098
14.236	6.92308	3.21429	19.615	32.7586	26.2821	8.3333	21.9101	3.33333	29.508	29.7101	6.78571
9.2105	7.46269	18.1373	14.493	22.807	10.7143	21.429	15.3846	16.6667	34.135	18.5345	20.6349
9.375	1.10294	6.94444	21.032	24.6094	27.2727	13.483	15.5738	11.6935	27.273	25	19.697
9.6429	5.7971	8.20896	31.884	19.4444	21.9828	16.667	31.6667	14.5161	15	18.3824	27.451
13.889	9.48276	11.2319	16.667	38.4058	28.9286	25.658	11.0714	22.8477	24.675	31.5789	22.619
12.209	11.5942	4.51389	29.032	25.3731	12.6984	5.4545	14.7887	8.58209	37.374	23.8095	18.2203
19.366	5.32787	7.08955	12.228	29.5	24.6622	17.157	14.5833	4.90196	29.386	23.5294	43.6567
6.6901	9.16667	10.8209	27.459	23.7013	35.9375	7.5472	18.0769	17.6056	32.456	45.8333	26.4925
5.4878	5.97826	10.6618	32.5	30.6818	26.1194	14.437	17.8571	23.4127	13.636	25.7692	17.3387
10.985	6.39535	14.4578	25	39.9254	15	35.096	22.5352	12.1429	33.108	20.9459	24.2424
8.6066	7.57576	11.5942	18.75	21.7857	17.8571	20.522	27.5	19.4954	19.697	29.6154	15.625
11.232	8.52273	7.72059	20.149	13.9831	27.4306	21.429	23.913	16.1458	16.304	39.6154	34.7222
10.662	11.9231	8.69565	12.5	25.7353	29.5082	11.475	41.2879	12.7193	23.047	38.4328	23.4848
4.0909	6.61765	3.63636	23.529	25	35.8333	13.846	26.1029	17.9825	21.429	30.0725	40.7407
12.745	1.13636	6.71642	12.5	15.5303	21.0938	16.176	23.3051	26.7857	28.906	37.2549	23.2456
10.776	2.34375	9.42029	25.446	21.2121	19.3548	17.014	28.4091	26.5152	13.69	25	27.6923
25.357	13.2576	4.34783	23.707	21.6049	23.913	21.296	13.9706	12.2881	19.262	20.5645	22.9508
