# Supplementary material for: TERRA R-loops trigger a switch in telomere maintenance towards break-induced replication and PRIMPOL-dependent repair
Source: EMBO J. 2025 Jul 7;44(16):4525–51. doi: 10.1038/s44318-025-00502-4 (PMC12361433; doi:10.1038/s44318-025-00502-4)
Supplement: Supplementary file 11 — Figure EV3 Source Data [file 44318_2025_502_MOESM11_ESM.zip › Figure EV3/Fig EV3D/Fig EV3D.xlsx]

## Sheet: Sheet1
Ctrl			Ctrl			TERRA OE			TERRA OE
siNT			siRNaseH1			siNT			siRNaseH1
Replicate 1	Replicate 2	Replicate 3	Replicate 1	Replicate 2	Replicate 3	Replicate 1	Replicate 2	Replicate 3	Replicate 1	Replicate 2	Replicate 3
6.15942	5.76923	2.19298	12	8.69565	7.74648	13.242	11.5942	11.7925	13.806	18.3824	4.36508
9.09091	1.25	3.57143	11.5741	15.5303	6.25	16.8539	12.5	16.6667	12.8676	13.8158	3.40909
9.04255	9.61538	1.22951	7.31707	13.0435	8.58209	17.3387	10.9756	14.3939	12.1429	7.69231	8.84615
1.86567	3.07018	3.26087	6.78295	17.5926	7.5	15.5738	5.7971	8.77193	9.09091	14.7436	9.42029
3.27869	4.23077	1.6791	8.33333	8.89831	9.12698	17.6829	8.55263	8.20312	7.03125	12.6866	12.5
4.90196	7.5	4.92958	14	14.6067	9.76562	16.3462	7.30769	7.6087	4.41176	6.98529	13.806
2.17391	5.55556	4.22535	5.35714	8.07692	8.01887	5.97826	6.80147	11.2319	10.9504	21	10.6618
2.69231	6.75676	2.23881	5.14706	8.03571	12.3239	25	14.881	12.3333	9.70149	8.01527	11.9403
4.82456	7.72059	4.71014	22.449	10.3846	7.39437	10.5769	10.1449	8.84615	14.9621	9.85915	6.42857
5.38462	6.53846	4.41176	6.04839	7.69231	11.1111	11.1111	16.9492	7.14286	20.4545	9.05797	7.83582
1.47059	6.34921	7.83582	15.0943	16.0853	9.64286	8.98438	9.67742	10.6557	8.92857	15.942	13.7037
9.85915	6.11111	2.94118	12.5	5.15873	16.5254	18.8776	8.62676	16.5179	9.09091	17.4528	9.11215
2.91971	8.92857	5.43478	6.07143	6.15385	4.28571	20.7143	4.92958	9.05797	10	8.20896	6.25
2.23881	4.71204	2.61194	9.42029	8.33333	8.09859	9.91379	17.8571	8.62069	7.62712	9.19118	7.08955
0	4.41176	4.09836	9.44444	6.11702	7.66129	14.2045	16.1765	11.5672	9.01639	9.23077	14.1791
2.97619	3.40909	6.70732	11.0656	11.9231	4.41176	11.7391	7.85714	6.66667	9.91379	12.1324	10.6618
3.07692	5.51471	3.71622	6.88406	8.07692	12.069	7.37705	12.9032	6.48148	13.6364	8.73494	17.2131
1.08696	5.22388	3.26087	10.7143	6.33803	11.5942	12.0438	8.06452	13.9706	9.375	11.5942	14.3382
4.34783	9.16667	2.30769	12.3188	11.4754	10.7143	11.9318	7.01439	14.6667	13.8889	8.58209	5.64516
0	5.11364	3.40909	9.92647	10	7.24638	11.6071	15.5303	15.2778	11.2319	13.2143	6.88406
6.15942	3.57143	3.90625	12.6866	11.9048	6.98529	17.7885	2.30769	7.21649	10.3571	12.6866	6.92308
1.51515	15.8088	8.48214	10.5072	13.1148	10.5634	11.0294	11.6279	7.42188	11.0294	8.16327	12.7049
2.53623	3.46154	3.35821	6.98529	12.1094	6.94444	8.15217	6.34328	19.4444	9.52381	13.8889	8.87097
10.0962	0.847458	2.45902	12.5	7.14286	11.9565	11.9403	8.82353	9.43396	8.98438	14.3382	13.5714
5.71429	4.34783	2.65152	8.08824	14.4068	11.2069	21.0784	5.64516	15.4412	13.0597	13.141	10.5072
