# Supplementary material for: TERRA R-loops trigger a switch in telomere maintenance towards break-induced replication and PRIMPOL-dependent repair
Source: EMBO J. 2025 Jul 7;44(16):4525–51. doi: 10.1038/s44318-025-00502-4 (PMC12361433; doi:10.1038/s44318-025-00502-4)
Supplement: Supplementary file 12 — Figure EV4 Source Data [file 44318_2025_502_MOESM12_ESM.zip]

Archive with 57 entries (51 files):
- Figure EV4/
- Figure EV4/.DS_Store
- __MACOSX/Figure EV4/._.DS_Store
- Figure EV4/Fig EV4A/
- Figure EV4/Fig EV4B/
- Figure EV4/Fig EV4E/
- Figure EV4/Fig EV4D/
- Figure EV4/Fig EV4C/
- Figure EV4/Fig EV4A/PrimPol - merge.jpg
- __MACOSX/Figure EV4/Fig EV4A/._PrimPol - merge.jpg
- Figure EV4/Fig EV4A/Vinculin - marker.Tif
- Figure EV4/Fig EV4A/Vinculin - merge.jpg
- __MACOSX/Figure EV4/Fig EV4A/._Vinculin - merge.jpg
- Figure EV4/Fig EV4A/PrimPol.Tif
- __MACOSX/Figure EV4/Fig EV4A/._PrimPol.Tif
- Figure EV4/Fig EV4A/PrimPol - marker.Tif
- Figure EV4/Fig EV4A/Fig EV4A.pdf
- __MACOSX/Figure EV4/Fig EV4A/._Fig EV4A.pdf
- Figure EV4/Fig EV4A/Vinculin.Tif
- Figure EV4/Fig EV4B/POLD3 - marker.Tif
- Figure EV4/Fig EV4B/POLD3.Tif
- Figure EV4/Fig EV4B/POLD3 - merge.jpg
- __MACOSX/Figure EV4/Fig EV4B/._POLD3 - merge.jpg
- Figure EV4/Fig EV4B/Vinculin - marker.Tif
- Figure EV4/Fig EV4B/Vinculin - merge.jpg
- __MACOSX/Figure EV4/Fig EV4B/._Vinculin - merge.jpg
- Figure EV4/Fig EV4B/Fig EV4B.pdf
- __MACOSX/Figure EV4/Fig EV4B/._Fig EV4B.pdf
- Figure EV4/Fig EV4B/Vinculin.Tif
- __MACOSX/Figure EV4/Fig EV4B/._Vinculin.Tif
- Figure EV4/Fig EV4E/Tubulin.Tif
- Figure EV4/Fig EV4E/SMARCAL1 - merge.jpg
- __MACOSX/Figure EV4/Fig EV4E/._SMARCAL1 - merge.jpg
- Figure EV4/Fig EV4E/Tubulin - marker.Tif
- Figure EV4/Fig EV4E/Vinculin - marker.Tif
- Figure EV4/Fig EV4E/Vinculin - merge.jpg
- __MACOSX/Figure EV4/Fig EV4E/._Vinculin - merge.jpg
- Figure EV4/Fig EV4E/MUS81.Tif
- __MACOSX/Figure EV4/Fig EV4E/._MUS81.Tif
- Figure EV4/Fig EV4E/MUS81 - merge.jpg
- __MACOSX/Figure EV4/Fig EV4E/._MUS81 - merge.jpg
- Figure EV4/Fig EV4E/Tubulin - merge.jpg
- __MACOSX/Figure EV4/Fig EV4E/._Tubulin - merge.jpg
- Figure EV4/Fig EV4E/SMARCAL1 - marker.Tif
- Figure EV4/Fig EV4E/SMARCAL1.Tif
- Figure EV4/Fig EV4E/MUS81 - marker.Tif
- Figure EV4/Fig EV4E/Vinculin.Tif
- Figure EV4/Fig EV4E/Fig EV4E.pdf
- __MACOSX/Figure EV4/Fig EV4E/._Fig EV4E.pdf
- Figure EV4/Fig EV4D/Fig EV4D.pdf
- __MACOSX/Figure EV4/Fig EV4D/._Fig EV4D.pdf
- Figure EV4/Fig EV4D/Fig EV4D.jpg
- __MACOSX/Figure EV4/Fig EV4D/._Fig EV4D.jpg
- Figure EV4/Fig EV4D/Fig EV4D.xlsx
- __MACOSX/Figure EV4/Fig EV4D/._Fig EV4D.xlsx
- Figure EV4/Fig EV4C/Fig EV4C.xlsx
- __MACOSX/Figure EV4/Fig EV4C/._Fig EV4C.xlsx
