# Supplementary material for: TERRA R-loops trigger a switch in telomere maintenance towards break-induced replication and PRIMPOL-dependent repair
Source: EMBO J. 2025 Jul 7;44(16):4525–51. doi: 10.1038/s44318-025-00502-4 (PMC12361433; doi:10.1038/s44318-025-00502-4)
Supplement: Supplementary file 12 — Figure EV4 Source Data [file 44318_2025_502_MOESM12_ESM.zip › Figure EV4/Fig EV4D/Fig EV4D.xlsx]

## Sheet: Sheet1
Ctrl siNT			TERRA OE siNT			TERRA OE siPrimPol + siSMARCAL1			TERRA OE siPrimPol + siMUS81			TERRA OE siPrimPol + siPOLD3
Replicate 1	Replicate 2	Replicate 3	Replicate 1	Replicate 2	Replicate 3	Replicate 1	Replicate 2	Replicate 3	Replicate 1	Replicate 2	Replicate 3	Replicate 1	Replicate 2	Replicate 3
0.0353205	0.0419681	0.0432273	0.495602	0.530295	0.127295	0.728058	0.651791	0.122925	0.663489	0.540532	0.140828	0.620415	0.614981	0.169835
