# Supplementary material for: TERRA R-loops trigger a switch in telomere maintenance towards break-induced replication and PRIMPOL-dependent repair
Source: EMBO J. 2025 Jul 7;44(16):4525–51. doi: 10.1038/s44318-025-00502-4 (PMC12361433; doi:10.1038/s44318-025-00502-4)
Supplement: Supplementary file 12 — Figure EV4 Source Data [file 44318_2025_502_MOESM12_ESM.zip › Figure EV4/Fig EV4C/Fig EV4C.xlsx]

## Sheet: Sheet1
	G1			S			G2/M
	Replicate 1	Replicate 2	Replicate 3	Replicate 1	Replicate 2	Replicate 3	Replicate 1	Replicate 2	Replicate 3
Ctrl siNT	60.7	56.3	62.2	17.5	18	14.7	21.8	25.7	23.1
Ctrl siPrimPol + siPOLD3	59.8	65.7	65.1	20	14.9	15.1	20.2	19.5	19.8
TERRA OE siNT	61	57.6	60.3	19.2	17.3	19.3	19.9	25.1	20.3
TERRA OE siPrimPol + siPOLD3	57.4	60.9	58.3	21.3	16	15.6	21.3	23.1	26.1
