# Supplementary material for: TERRA R-loops trigger a switch in telomere maintenance towards break-induced replication and PRIMPOL-dependent repair
Source: EMBO J. 2025 Jul 7;44(16):4525–51. doi: 10.1038/s44318-025-00502-4 (PMC12361433; doi:10.1038/s44318-025-00502-4)
Supplement: Supplementary file 13 — Figure EV5 Source Data [file 44318_2025_502_MOESM13_ESM.zip]

Archive with 33 entries (26 files):
- Figure EV5/
- Figure EV5/Fig EV5D/
- Figure EV5/Fig EV5C/
- Figure EV5/.DS_Store
- __MACOSX/Figure EV5/._.DS_Store
- Figure EV5/Fig EV5B/
- Figure EV5/Fig EV5E/
- Figure EV5/Fig EV5F/
- Figure EV5/Fig EV5A/
- Figure EV5/Fig EV5D/Fig EV5D.jpg
- __MACOSX/Figure EV5/Fig EV5D/._Fig EV5D.jpg
- Figure EV5/Fig EV5D/Fig EV5D.pdf
- __MACOSX/Figure EV5/Fig EV5D/._Fig EV5D.pdf
- Figure EV5/Fig EV5C/Fig EV5C.tif
- __MACOSX/Figure EV5/Fig EV5C/._Fig EV5C.tif
- Figure EV5/Fig EV5C/Fig EV5C.pdf
- __MACOSX/Figure EV5/Fig EV5C/._Fig EV5C.pdf
- Figure EV5/Fig EV5B/~$Fig 6C.xlsx
- __MACOSX/Figure EV5/Fig EV5B/._~$Fig 6C.xlsx
- Figure EV5/Fig EV5B/Fig EV5B.xlsx
- __MACOSX/Figure EV5/Fig EV5B/._Fig EV5B.xlsx
- Figure EV5/Fig EV5E/Fig EV5E.xlsx
- __MACOSX/Figure EV5/Fig EV5E/._Fig EV5E.xlsx
- Figure EV5/Fig EV5E/~$Fig 6C.xlsx
- __MACOSX/Figure EV5/Fig EV5E/._~$Fig 6C.xlsx
- Figure EV5/Fig EV5F/Fig EV5F.xlsx
- __MACOSX/Figure EV5/Fig EV5F/._Fig EV5F.xlsx
- Figure EV5/Fig EV5F/~$Fig 6C.xlsx
- __MACOSX/Figure EV5/Fig EV5F/._~$Fig 6C.xlsx
- Figure EV5/Fig EV5A/Fig EV5A.xlsx
- __MACOSX/Figure EV5/Fig EV5A/._Fig EV5A.xlsx
- Figure EV5/Fig EV5A/~$Fig 6C.xlsx
- __MACOSX/Figure EV5/Fig EV5A/._~$Fig 6C.xlsx
