# Supplementary material for: TERRA R-loops trigger a switch in telomere maintenance towards break-induced replication and PRIMPOL-dependent repair
Source: EMBO J. 2025 Jul 7;44(16):4525–51. doi: 10.1038/s44318-025-00502-4 (PMC12361433; doi:10.1038/s44318-025-00502-4)
Supplement: Supplementary file 13 — Figure EV5 Source Data [file 44318_2025_502_MOESM13_ESM.zip › Figure EV5/Fig EV5B/Fig EV5B.xlsx]

## Sheet: Sheet1
Ctrl			TERRA OE			U2OS
Replicate 1	Replicate 2	Replicate 3	Replicate 1	Replicate 2	Replicate 3	Replicate 1	Replicate 2	Replicate 3
13.8614	24.7525	22.314	18.5185	27.7778	24.2424	19.0476	26	24.5455
