# Supplementary material for: TERRA R-loops trigger a switch in telomere maintenance towards break-induced replication and PRIMPOL-dependent repair
Source: EMBO J. 2025 Jul 7;44(16):4525–51. doi: 10.1038/s44318-025-00502-4 (PMC12361433; doi:10.1038/s44318-025-00502-4)
Supplement: Supplementary file 13 — Figure EV5 Source Data [file 44318_2025_502_MOESM13_ESM.zip › Figure EV5/Fig EV5E/Fig EV5E.xlsx]

## Sheet: Sheet1
Ctrl	TERRA OE	U2OS
9.97265	13.379	68.4549
