# Supplementary material for: TERRA R-loops trigger a switch in telomere maintenance towards break-induced replication and PRIMPOL-dependent repair
Source: EMBO J. 2025 Jul 7;44(16):4525–51. doi: 10.1038/s44318-025-00502-4 (PMC12361433; doi:10.1038/s44318-025-00502-4)
Supplement: Supplementary file 13 — Figure EV5 Source Data [file 44318_2025_502_MOESM13_ESM.zip › Figure EV5/Fig EV5A/Fig EV5A.xlsx]

## Sheet: Sheet1
FISH (Left)																			CO-FISH Lagging (Middle)																			CO-FISH Leading (Right)
Ctrl			Ctrl			Ctrl			TERRA OE			TERRA OE			TERRA OE				Ctrl			Ctrl			Ctrl			TERRA OE			TERRA OE			TERRA OE				Ctrl			Ctrl			Ctrl			TERRA OE
siNT			siPrimPol			siPOLD3			siNT			siPrimPol			siPOLD3				siNT			siPrimPol			siPOLD3			siNT			siPrimPol			siPOLD3				siNT			siPrimPol			siPOLD3			siNT
Replicate 1	Replicate 2	Replicate 3	Replicate 1	Replicate 2	Replicate 3	Replicate 1	Replicate 2	Replicate 3	Replicate 1	Replicate 2	Replicate 3	Replicate 1	Replicate 2	Replicate 3	Replicate 1	Replicate 2	Replicate 3		Replicate 1	Replicate 2	Replicate 3	Replicate 1	Replicate 2	Replicate 3	Replicate 1	Replicate 2	Replicate 3	Replicate 1	Replicate 2	Replicate 3	Replicate 1	Replicate 2	Replicate 3	Replicate 1	Replicate 2	Replicate 3		Replicate 1	Replicate 2	Replicate 3	Replicate 1	Replicate 2	Replicate 3	Replicate 1	Replicate 2	Replicate 3	Replicate 1	Replicate 2	Replicate 3
1.70455	3.22581	9.01639	17.7083	5.76923	19.898	26.8293	13.3333	15.2344	13.4921	13.5246	16.5254	18.2692	11.6667	15.2778	19.697	11.0169	17.4051		13.2812	11.9403	9.02778	13.7097	6.60377	17.1875	20.9677	15.0943	14.2857	5	12.2951	12.2642	18.2927	20.7547	13.6364	1.38889	18.5484	12.963		5.46875	0.746269	4.86111	11.2903	5.66038	12.5	19.3548	10.3774	13.4921	1.66667	20.4918	13.2075
5.85938	3.68852	8.63636	18.6275	14.4231	16.8033	20.7143	15.0862	15	19.6078	14.8026	11.9718	7.91667	10.6618	16.6667	8.33333	18.1159	13.9344		7.62712	6.77966	4.6875	11.4754	17.3913	13.6364	23.2759	4.41176	16.1017	5.35714	4.7619	11.7647	4.83871	15.625	14.0625	13.4328	22.8395	12.8788		8.47458	7.62712	3.90625	5.7377	16.087	21.2121	19.8276	1.47059	15.2542	14.2857	13.0952	14.7059
8.46774	9.92063	17.2727	10	5.76923	14.6825	13.4259	11.194	16.1538	14.8148	8.05085	13.9831	7.6087	17.1053	16.4062	12.8378	12.2881	14.7321		0	9.09091	6.34921	4.91803	20.1493	14.2857	15.9091	11.1111	14.6552	20.5882	16.6667	13.9706	6.42857	31.8182	17	11.7647	18.3824	22.1429		3.7037	6.81818	3.1746	12.2951	13.4328	15.0794	20.4545	6.48148	16.3793	20.5882	13.8889	15.4412
6.25	2.77778	8.05085	29.2453	10.5469	18.8776	4.5	13.3721	16.2281	22.6415	8.59375	15.2439	7.78689	11.194	14.4737	9.72222	23.6486	17.3077		5.66038	8.33333	7.04225	1.72414	17.2414	17.9104	20.5882	8.59375	11.7647	20.8333	18.3673	13.9706	10.6061	21.9512	15.3061	15.9091	24.6377	16.3636		9.43396	9.09091	4.92958	15.5172	18.9655	18.6567	10.2941	3.125	8.08824	29.1667	7.14286	15.4412
6.71642	6.81818	5.39216	10	9.05172	18.5606	9.33735	10.0806	19.0476	13.3803	9.54545	14.0909	10.4167	11.1111	14.2308	11	10.8108	22.0833		13.8298	12.1429	4.72973	6.06061	24.2188	7.04225	14.8438	6.52174	26.7857	19.6721	17.5439	15.4412	5.88235	17	18.4615	11.2069	8.57143	14.5455		8.51064	5.71429	3.37838	5.30303	33.5938	4.92958	22.6562	5.7971	13.3929	22.9508	12.2807	15.4412
8.19672	9.70149	6.91489	11.7925	13.75	13.2353	14.7059	16.6667	19.6429	22.1774	13.8298	11.1111	13.75	12.1324	15.2778	10	17.1429	15.9722		11.7188	12.1212	7.85714	8.82353	13.2353	18.8525	24.1803	13.0435	16.6667	25.9259	20	16.3934	10.4167	17.2727	15	13.75	15.625	13.0769		1.5625	4.54545	5	11.0294	14.7059	16.3934	17.2131	7.97101	17.5676	25.9259	15.5556	12.2951
4.38596	7.25806	8.47458	8.98438	3	22.0588	13.2353	14.0351	14.1129	12.037	10	14.7541	23.6842	19.0909	15	20.6667	16.5441	24.3333		9.80392	3.62319	8.82353	10.3448	11.194	8.82353	9.83607	12.6984	15.6716	19.4444	28.9855	10.4478	6.60377	17.7966	12.5	9.83607	7.35294	25		6.86275	2.89855	4.41176	7.75862	21.6418	5.88235	9.83607	2.38095	13.4328	21.5278	21.7391	16.4179
4.32331	8.62069	7.20339	18.6441	9.25926	15.9091	6	13.8889	15.4545	12.3134	11.3636	15	11.5385	20.9016	21.4286	18.5345	11.2245	21.1111		6.52174	7.89474	10.8333	18.5714	15	16.9231	14.2857	12.6866	16	22.7941	25.4386	7.57576	7.46269	22.3214	15.1515	10	25.8929	18.1818		2.89855	6.57895	6.66667	17.1429	15.7143	16.9231	12.8571	6.71642	15.3333	16.1765	20.1754	11.3636
11.3014	6.06061	7.45614	16.1538	10.5932	15.3061	5.70175	12.9808	15.9574	15.2174	15.5303	12.3288	7.03125	20.7627	16.5323	25.9615	13.6364	16.9118		7.89474	10	6.06061	17.0455	16.6667	6.77966	29.4118	11.0294	14.1975	10.274	19.0476	10.4839	7.46269	47.1154	15.2174	3.84615	23.1132	12.2642		2.63158	6.42857	6.06061	17.0455	22.2222	15.2542	30.1471	5.14706	14.8148	4.79452	26.9841	15.3226
9.00901	6.25	7.83582	8.46774	16.6667	19.4915	13.7097	7.62712	16.6667	9.64912	10.7759	15.1515	8.98438	19.0476	23.3051	12.069	24.6154	13.8889		11	8.06452	8.73016	10.1351	11.7647	20.9459	23.8462	9.375	14.1667	13.4328	18.254	14.2857	12.5	20.5882	19	5.9322	18.5714	17.5182		5	5.64516	3.1746	10.1351	3.67647	16.2162	14.6154	9.375	10.8333	23.1343	16.6667	15
7.32759	4.29688	24.6269	13.6364	13.1148	14.6825	10.9848	13.5593	17.0635	10.2941	17.8571	13.75	13.2812	18.254	15.7692	29.6875	14.6154	15.0943		7.57576	5.46875	14.3939	10	13.2812	13.7097	25.3846	9.84848	11.9403	6.94444	23	17.3469	11	15.2174	20.3704	12.5	18.75	15.873		2.27273	6.25	9.09091	7.69231	11.7188	5.64516	22.3077	14.3939	15.6716	2.77778	28	15.3061
8.18966	5.85443	7	9.09091	4.91803	12.931	10	13.1148	14.4737	5.38462	5.95238	16.4773	30.3279	17.8571	12.8906	12.3077	15	15.2878		5.47945	11.7647	7.35294	11.194	21.0145	13.8298	17.2131	7.03125	14.1892	3.33333	34.8485	13.4921	12.3188	12.9032	12.3077	15.0943	22.5	14.2857		1.36986	4.41176	5.14706	12.6866	16.6667	14.8936	13.1148	6.25	14.1892	5.55556	39.3939	12.6984
10.7692	7.66667	11.2903	19.6154	13.9535	16.2037	11.0294	13.8889	16.3636	16.8182	13.4259	14.0625	26.8939	13.4328	13.7931	9	13.5965	14.3443		3.52113	4.41176	14.0625	12.069	30.8824	12.7451	14.0625	7.69231	14.5161	8.19672	26.087	15.1515	9.84848	15.5556	8.46154	26.0417	21.0938	14.8148		2.11268	1.47059	9.375	11.2069	22.7941	14.7059	17.1875	6.92308	16.129	8.19672	16.6667	15.1515
13.8393	16.6667	5.18868	9.74576	11.9444	13.1818	21.0938	13.3929	14.0909	21.3768	13.9344	14.9254	10.7143	22.7941	14.1509	8.46154	14.6552	14.0625		7.8125	9.72222	9.70149	11.5942	17.2414	15.7895	18	12.3077	19.1176	9.01639	22.8814	12.3077	3.67647	27.8689	15	8.59375	21.5517	18.8525		3.125	11.1111	5.97015	10.8696	17.2414	14.9123	11	10	12.5	9.83607	21.1864	16.1538
4.7619	8.63636	5.5	20.5224	13.0769	14.4928	11.4583	18.4211	14.8649	13.3333	11.7647	14.1304	5.85106	20.5128	14.4231	11.4583	12.5	14.0152		7.14286	8.47458	5.22388	0.819672	19.8529	14.7619	23.4848	16.1765	12.6761	4.54545	26.8519	20.5882	8	18.9655	16.25	8.06452	19.2857	16.129		5.55556	5.9322	6.71642	4.09836	30.8824	15.2381	31.0606	13.2353	15.493	16.3636	17.5926	16.1765
6.88406	6.96203	4.16667	5.24194	11.5385	16.3793	21.0145	4.16667	17.3729	19.6429	13.5246	14.4444	20.2899	15.121	17.2131	6.94444	15.2985	16.1017		8.95522	11.5942	5.9322	5.26316	14.9254	15.873	20.1493	15	14.1791	6.25	25	18.9394	9.70149	24.0741	16.2162	13.8462	37.8571	13.8462		1.49254	9.42029	3.38983	0.877193	17.1642	17.4603	17.1642	10	11.9403	3.125	16.4286	13.6364
8.55263	2.86885	8.58209	11.3208	13.1148	15.4412	13.7755	17.5373	20.1754	12.3239	11.8852	20.8333	16.0156	10.9649	14.4068	15.6977	9.09091	16.1538		6.60377	9.55882	8	5.97015	11.3636	19.0909	19.5652	18.3824	17.3333	10.8696	24.6269	17.1429	11.194	12.9032	12.9412	14.9123	17.9104	15.7895		4.71698	7.35294	8	8.20896	9.09091	13.6364	13.7681	16.9118	16	8.69565	20.8955	15.7143
6.07143	5.76923	19.4444	19.2857	14.8148	16.6667	10.5263	13.4328	15.3226	12.2642	14.0909	21	21.875	12.5	20.8333	26.2931	16.0377	15.566		6.73077	8.92857	12.1212	15.2174	15.873	14.8438	20.7692	20.6349	23.3871	2.17391	15.2778	17.0732	20.8333	19	22.5	9.01639	17.4603	23.6842		6.73077	7.14286	7.57576	11.5942	11.9048	14.8438	14.6154	17.4603	17.7419	15.2174	17.3611	13.4146
3.125	4.85075	11.8421	13.8889	15.9091	2.86885	18.8679	13.7931	14.4737	25.3571	12.8788	14.5833	5.68182	14.2308	16.6667	15.6627	11.7188	17.7778		0.746269	9.52381	11.5385	8.08824	18.9394	15.5738	18.9394	7.14286	10.8696	13.4146	11.9403	16.3043	12.7119	15.3846	15.3846	11.4754	18.5484	18.1034		1.49254	10.3175	6.15385	13.9706	16.6667	14.7541	12.1212	9.28571	13.0435	8.53659	9.70149	11.9565
2.08333	3.75	7.46269	22.2826	14.2308	14.4737	23.0769	15	17.5641	13.0597	16.4062	14.8305	7.69231	11.6071	15.4167	8.88889	18.9394	14.1667		7.46269	6.71642	6.42857	11.4286	24.6377	15.1685	17.2131	10.8333	13.0769	4.62963	17.7778	12.6984	6.03448	13.1579	16	5.55556	26.1194	17.3913		7.46269	2.98507	5	14.2857	29.7101	14.6067	22.1311	13.3333	13.8462	1.85185	12.2222	22.2222
4.36508	6.25	7.69231	21.25	13.9423	21.8085	15.2542	1.94805	21.8254	17.0588	8.41837	14.2045	15.9574	17.3077	15.1163	13.6364	19.8276	15.0862		10.9589	9.84848	8.08824	4.47761	20.614	15	6.32911	11.3636	15.873	11.5385	19.1176	16.6667	22.0588	18.1034	14.4231	12.2449	14.4068	19.1667		0	6.06061	3.67647	7.46269	17.1053	14	13.2911	13.6364	15.0794	2.5641	13.9706	18.5185
3.125	9.28571	6.81818	14.7727	12.8788	20.4545	11.0169	9.5	15.0943	16.0377	16.0448	14.4531	13.1148	14.7727	19.898	13.4058	23.4043	18.2692		6.86275	7.46269	13.8462	6.25	19.8413	14.6154	45	16.1017	14.0845	10.9375	22.7941	16.9355	10.3448	14.2857	20.339	11.4583	11.8182	23.0769		3.92157	8.95522	6.15385	9.02778	19.0476	14.6154	13.3333	22.8814	14.0845	4.6875	11.7647	16.129
1.96078	4.54545	1.92308	21.6981	13.2576	19.2982	13.5965	2.43056	14.0351	10.2459	11.5079	13.9706	18.2927	19.5312	13.4921	18.4615	14.2857	13.0952		8.47458	6.66667	8.57143	13.9706	28.8235	15.7407	25	18.1159	13.7097	8.19672	12.7273	13.2653	9.61538	20.625	8.13953	9.70149	17.7419	22.6415		0.847458	7.5	6.42857	3.67647	20	13.8889	17.5	20.2899	14.5161	2.45902	13.6364	14.2857
4.66102	8.47458	7.14286	7.24638	13	21.7593	8.49057	8.98438	11.1111	13.3803	11.0169	16.2281	8.65385	14.3617	14.1129	12.2727	7.75862	14.5652		12.8788	16.6667	7.69231	6.06061	27.2727	14.2857	14.8438	8.24742	14.7887	2.72727	21.831	13.1148	5.55556	11.194	17.2727	22.2222	13.6364	14.4231		3.0303	6.06061	6.41026	9.09091	26.6234	12.8571	13.2812	6.70103	15.493	16.3636	21.831	13.9344
6.43939	7.44681	9.82143	11.9403	14.5455	36.8852	11.6438	9.48276	14.2857	16.6667	10.5769	14.7541	8.07692	11.3281	14.5833	14.6635	16.5385	19.3662		3.125	12.766	2.38095	7.63889	15.493	11.0169	27.4194	7.85714	16.6667	9.01639	13.0769	12.0968	23.6842	6.61765	19.3333	10.6557	11.1111	11.25		3.90625	4.25532	9.52381	13.1944	2.8169	13.5593	12.9032	6.42857	15.8333	9.83607	16.1538	19.3548
[truncated: 6 more columns]
